# Supplementary material for: Comparative genomics and evolution of conserved noncoding elements (CNE) in rainbow trout
Source: BMC Genomics. 2009 Jun 23;10:278. doi: 10.1186/1471-2164-10-278 (PMC2711117; doi:10.1186/1471-2164-10-278)
Supplement: Additional file 2 — Overrepresented GO terms of genes located on chromosomes 21 and 22 in human (Hs-21, Hs-22) and chromosome 18 in medaka (Ol-18). [file 1471-2164-10-278-S2.xls]

## Sheet: Sheet1
Overrepresented GO terms of genes located on chromosomes 21 and 22 in human (Hs-21, Hs -22) and chromosome 18 in medaka (Ol-18).
Chromosome	GO Id	Group Count	Total Count	GO Term	P-Value
Hs21	GO:0044424	134	12958	intracellular part	2.71e-19	Cellular Component
	GO:0043229	111	10763	intracellular organelle	2.65e-14	Cellular Component
	GO:0005737	75	7482	cytoplasm	1.7e-07	Cellular Component
	GO:0044446	61	4120	intracellular organelle part	1.46e-15	Cellular Component
	GO:0044422	61	4130	organelle part	1.51e-15	Cellular Component
	GO:0043228	46	2920	non-membrane-bounded organelle	7.42e-13	Cellular Component
	GO:0043232	46	2920	intracellular non-membrane-bounded organelle	7.42e-13	Cellular Component
	GO:0005856	39	1417	cytoskeleton	2.59e-27	Cellular Component
	GO:0044430	39	918	cytoskeletal part	3.37e-21	Cellular Component
	GO:0005882	37	236	intermediate filament	1.93e-40	Cellular Component
	GO:0045111	37	236	intermediate filament cytoskeleton	1.93e-40	Cellular Component
	GO:0045095	10	86	keratin filament	4.3e-09	Cellular Component
Hs22	GO:0044424	212	12958	intracellular part	2.24e-14	Cellular Component
	GO:0043229	176	10763	intracellular organelle	7.55e-11	Cellular Component
	GO:0043231	158	8824	intracellular membrane-bounded organelle	4.45e-13	Cellular Component
	GO:0043227	158	8827	membrane-bounded organelle	4.45e-13	Cellular Component
	GO:0005737	151	7482	cytoplasm	2.98e-18	Cellular Component
	GO:0044444	89	4592	cytoplasmic part	4.38e-08	Cellular Component
	GO:0044446	80	4120	intracellular organelle part	3.31e-07	Cellular Component
	GO:0044422	80	4130	organelle part	3.36e-07	Cellular Component
	GO:0007242	46	1965	intracellular signaling cascade	1.22e-06	Biological Process
	GO:0048869	43	1810	cellular developmental process	1.95e-06	Biological Process
	GO:0048731	41	1605	system development	3.31e-07	Biological Process
	GO:0005739	34	1000	mitochondrion	7.55e-11	Cellular Component
	GO:0044255	26	768	cellular lipid metabolic process	6.3e-08	Biological Process
	GO:0005624	23	683	membrane fraction	6.33e-07	Cellular Component
Ol18	GO:0044424	136	12958	intracellular part	6.65e-06	Cellular Component
	GO:0005737	105	7482	cytoplasm	3.4e-12	Cellular Component
	GO:0044444	66	4592	cytoplasmic part	5.6e-07	Cellular Component
	GO:0044446	57	4120	intracellular organelle part	3.12e-05	Cellular Component
	GO:0044422	57	4130	organelle part	3.12e-05	Cellular Component
