# Supplementary material for: Comparative genomics and evolution of conserved noncoding elements (CNE) in rainbow trout
Source: BMC Genomics. 2009 Jun 23;10:278. doi: 10.1186/1471-2164-10-278 (PMC2711117; doi:10.1186/1471-2164-10-278)
Supplement: Additional file 3 — Comparisons of duplicated CNE among human, medaka and zebrafish chromosomes. [file 1471-2164-10-278-S3.xls]

## Sheet: a
(a) Retained duplicated conserved noncoding elements (CNE) throughout different human, medaka and zebrafish chromosomes
Zebrafish										Medaka						Human
CNE	Chr									CNE	Chr					CNE	Chr
CR846128.1	6	9								CR846144.1	13	14				CR846138.1	2	17	22
CR846144.1	15	21								CR846145.1	13	14				CR846217.1	8	9
CR846145.1	15	21								CR846146.1	13	14				CR846220.1	7	17
CR846146.1	15	21								CR846147.1	13	14				CR846222.1	7	17
CR846147.1	15	21								CR846220.1	11	19				CR846326.1	1	15
CR846148.1	15	21								CR846221.1	11	16				CR846416.1	3	18
CR846159.1	7	16								CR846222.1	8	11	19			CR846433.1	2	15
CR846217.1	2	8								CR846224.1	9	17				CR846528.1	1	2	4	6	10	11	12	13	15	19	x
CR846220.1	3	12	19							CR846433.1	15	22	24			CR846540.1	15	18
CR846222.1	3	19								CR846486.1	3	6				CR846541.1	15	18
CR846224.1	2	8								CR846487.1	3	6				CR846542.1	15	18
CR846313.1	11	23								CR846505.1	9	19				CR846619.1	3	7
CR846433.1	13	17	20							CR846541.1	3	6				CR846675.1	1	6
CR846486.1	7	18								CR846542.1	3	6	12			CR846759.1	16	18
CR846517.1	17	20								CR846575.2	4	17				CR846881.1	8	16
CR846558.1	1	3								CR846669.1	11	16				CR846896.1	13	x
CR846669.1	16	19								CR846671.1	11	16				CR846898.2	13	x
CR846671.1	16	19								CR846732.1	3	6				CR846916.1	4	7	15
CR846714.1	17	20								CR846733.1	3	6				CR846941.1	4	10
CR846719.1	14	16								CR846734.1	3	6				CR846942.1	4	10
CR846720.1	18	25								CR846735.1	3	6				CR846945.1	4	10
CR846732.1	7	18								CR846736.1	3	6				CR846975.1	2	7	12	17
CR846733.1	7	18								CR846881.1	3	20				CR846976.1	2	7	12	17
CR846734.1	7	18								CR846902.1	15	21				CR846977.1	7	17
CR846735.1	7	18								CR846913.1	15	22				CR846979.1	7	17
CR846736.1	7	18								CR846916.1	3	6				CR846981.1	2	7	17
CR846836.1	17	19								CR846975.1	7	8	19	21		CR846982.1	2	7	17
CR846837.1	17	19								CR846976.1	7	8	19	21		CR846994.1	8	10
CR846839.1	17	19								CR846979.1	8	11	19			CR847092.1	1	3
CR846881.1	7	24								CR846981.1	8	17	19			CR847189.1	7	17
CR846896.1	1	9	21							CR846982.1	8	17				CR847247.1	9	15
CR846902.1	1	9								CR847102.1	9	12				CR847248.1	9	15
CR846916.1	7	10	11	17	18	19	21	22	23	CR847124.1	3	6				CR847249.2	2	14
CR846930.2	9	21								CR847180.1	3	6				CR847271.1	2	9
CR846974.1	3	12								CR847181.1	3	6				CR847275.1	2	4
CR846975.1	3	11	12	19						CR847182.1	3	6				CR847278.1	2	4
CR846976.1	3	11	12	19						CR847183.1	5	12				CR847280.1	1	5	12
CR846977.1	3	12								CR847189.1	8	11	19	21		CR847317.1	5	15
CR846979.1	3	12	19							CR847192.1	3	6				CR847406.1	12	17
CR846981.1	16	24								CR847244.1	20	24				CR847423.2	4	10
CR846982.1	2	9	24							CR847247.1	6	9				CR847432.1	15	18
CR846994.1	5	13								CR847248.1	6	9				CR847455.1	1	9
CR847092.1	8	15								CR847255.1	1	15				CR847466.1	4	12
CR847102.1	5	24								CR847256.1	1	15				CRCNEAC00000098	5	16
CR847180.1	7	18								CR847317.1	3	9				CRCNEAC00000288	2	10
CR847181.1	7	18								CR847362.1	3	21				CRCNEAC00000295	9	10
CR847182.1	7	18								CR847406.1	12	13				CRCNEAC00000314	9	10
CR847189.1	3	12	19							CR847413.1	12	15				CRCNEAC00000316	9	10
CR847244.1	17	20								CR847432.1	3	12				CRCNEAC00000323	9	10
CR847247.1	23	25								CRCNEAC00000007	2	21				CRCNEAC00000546	2	10
CR847260.1	10	19								CRCNEAC00000015	15	19				CRCNEAC00000560	9	10
CR847265.1	1	14								CRCNEAC00000019	15	19				CRCNEAC00000578	9	10
CR847270.1	5	7	10							CRCNEAC00000023	15	19				CRCNEAC00000580	9	10
CR847275.1	9	21								CRCNEAC00000035	2	21				CRCNEAC00000587	9	10
CR847278.1	9	21								CRCNEAC00000051	15	19				CRCNEAC00000856	13	x
CR847366.1	3	10	12							CRCNEAC00000055	15	19				CRCNEAC00000878	13	x
CR847406.1	5	15								CRCNEAC00000067	1	15				CRCNEAC00000889	13	x
CR847432.1	2	7								CRCNEAC00000070	15	19				CRCNEAC00001235	1	2	9
CR847445.1	17	20								CRCNEAC00000082	15	19				CRCNEAC00002027	3	13
CR847455.1	8	22								CRCNEAC00000098	3	6	16			CRCNEAC00002449	2	10
CR847466.1	3	14								CRCNEAC00000278	15	19				CRCNEAC00002526	3	13
CRCNEAC00000098	7	16	19	25						CRCNEAC00000279	15	19				CRCNEAC00002539	3	13
CRCNEAC00000283	10	12	13							CRCNEAC00000280	15	19				CRCNEAC00002935	3	7
CRCNEAC00000288	12	13								CRCNEAC00000281	15	19				CRCNEAC00002938	3	6	7
CRCNEAC00000289	12	13								CRCNEAC00000283	15	19	23			CRCNEAC00002939	3	7
CRCNEAC00000292	12	13								CRCNEAC00000284	15	19				CRCNEAC00002947	3	7
CRCNEAC00000295	12	13								CRCNEAC00000287	15	19				CRCNEAC00002959	3	7
CRCNEAC00000304	12	13								CRCNEAC00000288	12	15	19			CRCNEAC00002985	3	7
CRCNEAC00000305	12	13								CRCNEAC00000289	12	15	19			CRCNEAC00002989	3	7
CRCNEAC00000306	12	13								CRCNEAC00000292	15	19				CRCNEAC00002993	3	7
CRCNEAC00000314	1	12	13							CRCNEAC00000295	15	19				CRCNEAC00003576	2	15
CRCNEAC00000315	12	13								CRCNEAC00000296	15	19				CRCNEAC00003601	2	15
CRCNEAC00000316	12	13								CRCNEAC00000301	15	19				CRCNEAC00003612	2	15
CRCNEAC00000317	12	13								CRCNEAC00000302	15	19				CRCNEAC00003652	2	15
CRCNEAC00000319	12	13								CRCNEAC00000309	15	19				CRCNEAC00003665	2	15
CRCNEAC00000323	12	13								CRCNEAC00000314	1	15	19			CRCNEAC00003673	2	15
CRCNEAC00000324	12	13								CRCNEAC00000316	15	19				CRCNEAC00003679	2	15
CRCNEAC00000325	12	13								CRCNEAC00000317	15	19				CRCNEAC00004343	16	18
CRCNEAC00000540	10	12	13							CRCNEAC00000319	15	19				CRCNEAC00004346	16	18
CRCNEAC00000542	12	13								CRCNEAC00000322	15	19				CRCNEAC00004348	16	18
CRCNEAC00000546	12	13								CRCNEAC00000323	15	19				CRCNEAC00004365	16	18
CRCNEAC00000547	12	13								CRCNEAC00000324	15	19				CRCNEAC00004379	16	x
CRCNEAC00000548	12	13								CRCNEAC00000325	15	19				CRCNEAC00005670	2	15
CRCNEAC00000553	12	13								CRCNEAC00000326	15	19				CRCNEAC00005696	2	15
CRCNEAC00000560	1	12	13							CRCNEAC00000327	15	19				CRCNEAC00006021	3	13
CRCNEAC00000562	12	13								CRCNEAC00000330	15	19				CRCNEAC00006035	3	x
CRCNEAC00000567	12	13								CRCNEAC00000535	15	19				CRCNEAC00006048	3	8
CRCNEAC00000568	12	13								CRCNEAC00000536	15	19				CRCNEAC00006049	3	8
CRCNEAC00000569	12	13								CRCNEAC00000537	15	19				CRCNEAC00006050	3	8
CRCNEAC00000574	12	13								CRCNEAC00000538	15	19				CRCNEAC00006423	3	x
CRCNEAC00000578	1	12	13							CRCNEAC00000539	15	19				CRCNEAC00006878	14	20
CRCNEAC00000579	12	13								CRCNEAC00000540	15	19				CRCNEAC00007441	11	12
CRCNEAC00000580	12	13								CRCNEAC00000541	15	19				CRCNEAC00007873	2	19
CRCNEAC00000581	12	13								CRCNEAC00000545	15	19				CRCNEAC00008032	2	14
CRCNEAC00000583	12	13								CRCNEAC00000546	12	15	19			CRCNEAC00008033	2	14
CRCNEAC00000584	12	13								CRCNEAC00000547	15	19				CRCNEAC00008421	2	14
CRCNEAC00000587	12	13								CRCNEAC00000548	15	19				CRCNEAC00008425	2	14
CRCNEAC00000588	12	13								CRCNEAC00000553	15	19				CRCNEAC00008429	2	14
CRCNEAC00000589	12	13								CRCNEAC00000558	15	19				CRCNEAC00009849	16	18
CRCNEAC00000590	12	13								CRCNEAC00000559	15	19				CRCNEAC00009927	16	18
CRCNEAC00000592	12	13								CRCNEAC00000560	1	15	19			CRCNEAC00009938	16	18
CRCNEAC00000669	2	7								CRCNEAC00000561	15	19				CRCNEAC00010506	1	9
CRCNEAC00000851	1	9								CRCNEAC00000563	15	19				CRCNEAC00010520	1	9
CRCNEAC00000852	1	9								CRCNEAC00000565	15	19				CRCNEAC00010794	7	11
CRCNEAC00000856	1	9	21							CRCNEAC00000578	1	15	19			CRCNEAC00011444	3	7
CRCNEAC00000878	1	2	9	21						CRCNEAC00000579	15	19				CRCNEAC00011445	3	7
CRCNEAC00000879	1	9								CRCNEAC00000580	1	15	19			CRCNEAC00011446	3	7
CRCNEAC00000889	9	21								CRCNEAC00000581	15	19				CRCNEAC00011475	3	7
CRCNEAC00000893	1	9								CRCNEAC00000583	15	19				CRCNEAC00011481	3	7
CRCNEAC00000904	4	9								CRCNEAC00000584	15	19				CRCNEAC00011488	3	7
CRCNEAC00000908	1	9								CRCNEAC00000585	15	19				CRCNEAC00011489	3	7
CRCNEAC00000911	1	9								CRCNEAC00000587	15	19				CRCNEAC00011924	8	16
CRCNEAC00002027	6	14								CRCNEAC00000588	15	19				CRCNEAC00012537	8	10
CRCNEAC00002031	6	14								CRCNEAC00000589	15	19				CRCNEAC00012564	5	10
CRCNEAC00002346	16	19								CRCNEAC00000590	15	19				CRCNEAC00012577	5	10
CRCNEAC00002526	6	14								CRCNEAC00000592	15	19				CRCNEAC00012581	5	8	10	20
CRCNEAC00002938	4	6	11							CRCNEAC00000653	1	8				CRCNEAC00012585	5	10
CRCNEAC00002939	4	6								CRCNEAC00000657	1	8				CRCNEAC00012588	5	10
CRCNEAC00002940	6	23								CRCNEAC00000856	15	21				CRCNEAC00012614	5	10
CRCNEAC00002985	4	6								CRCNEAC00000878	15	21				CRCNEAC00012644	5	10
CRCNEAC00003004	6	16								CRCNEAC00000908	15	21				CRCNEAC00013030	1	9
CRCNEAC00003576	13	17								CRCNEAC00002027	4	21				CRCNEAC00013047	1	9
CRCNEAC00003599	17	20								CRCNEAC00002449	12	15	19			CRCNEAC00013143	1	9
CRCNEAC00003602	17	20								CRCNEAC00002526	4	21				CRCNEAC00013217	1	9
CRCNEAC00003634	17	20								CRCNEAC00002938	5	23				CRCNEAC00013586	8	16
CRCNEAC00004348	7	16								CRCNEAC00002939	5	23				CRCNEAC00014045	4	10
CRCNEAC00004457	5	24								CRCNEAC00002940	5	7				CRCNEAC00014071	4	10
CRCNEAC00004601	14	16								CRCNEAC00002985	5	23				CRCNEAC00014704	2	14
CRCNEAC00004603	10	14	16							CRCNEAC00003542	16	22				CRCNEAC00014709	2	14
CRCNEAC00004607	14	16								CRCNEAC00003543	16	22				CRCNEAC00014727	2	14
CRCNEAC00004611	14	16	24							CRCNEAC00003560	6	15	19	22	24	CRCNEAC00015089	2	14
CRCNEAC00004625	5	24								CRCNEAC00003563	22	24				CRCNEAC00015205	2	14
CRCNEAC00004627	5	24								CRCNEAC00003599	22	24				CRCNEAC00015213	2	14
CRCNEAC00004628	5	24								CRCNEAC00003602	22	24				CRCNEAC00015217	2	14
CRCNEAC00004629	5	24								CRCNEAC00004456	9	12				CRCNEAC00016388	8	10
CRCNEAC00004632	5	24								CRCNEAC00004457	9	12				CRCNEAC00016396	8	10
CRCNEAC00004634	5	24								CRCNEAC00004607	9	12				CRCNEAC00016414	8	10
CRCNEAC00004635	5	24								CRCNEAC00004611	9	12				CRCNEAC00016419	8	10
CRCNEAC00004643	5	24								CRCNEAC00004614	9	12				CRCNEAC00017869	9	10
CRCNEAC00004653	5	24								CRCNEAC00004624	9	12				CRCNEAC00017871	9	10
CRCNEAC00005124	16	19								CRCNEAC00004627	9	12				CRCNEAC00017889	9	10
CRCNEAC00005127	16	19								CRCNEAC00004628	9	12				CRCNEAC00018171	9	15
CRCNEAC00005628	13	17								CRCNEAC00004632	9	12				CRCNEAC00018172	9	15
CRCNEAC00005901	17	20								CRCNEAC00004634	9	12				CRCNEAC00018200	3	15
CRCNEAC00005903	17	20								CRCNEAC00004635	9	12				CRCNEAC00018454	3	x
CRCNEAC00006021	9	22								CRCNEAC00004643	9	12				CRCNEAC00018536	3	x
CRCNEAC00006035	14	22								CRCNEAC00004650	9	12				CRCNEAC00018778	3	4
CRCNEAC00006187	1	9								CRCNEAC00004855	1	3				CRCNEAC00018782	3	13
CRCNEAC00006189	1	9								CRCNEAC00005628	15	22				CRCNEAC00019257	8	16
CRCNEAC00006190	1	9								CRCNEAC00005696	15	22				CRCNEAC00019465	2	3
CRCNEAC00006198	1	9								CRCNEAC00006021	4	16				CRCNEAC00019482	3	6
CRCNEAC00006199	1	9								CRCNEAC00006035	4	10				CRCNEAC00019926	4	13
CRCNEAC00006344	1	9								CRCNEAC00006187	2	21				CRCNEAC00019934	4	13
CRCNEAC00006345	1	9								CRCNEAC00006189	2	21				CRCNEAC00020180	4	13
CRCNEAC00006350	1	9								CRCNEAC00006190	2	21				CRCNEAC00020184	4	13
CRCNEAC00006423	14	22								CRCNEAC00006344	2	21				CRCNEAC00020392	8	10
CRCNEAC00006878	17	20								CRCNEAC00006345	2	21				CRCNEAC00020663	13	x
CRCNEAC00007430	4	7	18							CRCNEAC00006350	2	21				CRCNEAC00020668	13	x
CRCNEAC00007441	4	7								CRCNEAC00006423	4	10				CRCNEAC00020676	3	13	x
CRCNEAC00007492	7	21								CRCNEAC00006539	13	17				CRCNEAC00020683	12	13
CRCNEAC00007891	6	11								CRCNEAC00006546	13	17				CRCNEAC00020889	11	12
CRCNEAC00008033	6	13	17	20						CRCNEAC00007430	3	6				CRCNEAC00020890	11	12
CRCNEAC00008411	6	13								CRCNEAC00007441	3	23				CRCNEAC00021092	2	16
CRCNEAC00008421	6	13								CRCNEAC00007448	3	23				CRCNEAC00021279	12	17
CRCNEAC00008425	13	17								CRCNEAC00007450	3	6				CRCNEAC00021846	5	16
CRCNEAC00008429	6	13	17							CRCNEAC00007460	3	6				CRCNEAC00021866	5	16
CRCNEAC00008438	13	17								CRCNEAC00007501	3	6				CRCNEAC00021871	5	16
CRCNEAC00008440	13	17								CRCNEAC00008024	1	15				CRCNEAC00021883	5	16
CRCNEAC00008465	6	13								CRCNEAC00008033	1	15	22	24		CRCNEAC00021888	5	16
CRCNEAC00008618	2	6								CRCNEAC00008411	1	15				CRCNEAC00021890	5	16
CRCNEAC00008753	5	6	8							CRCNEAC00008421	1	15				CRCNEAC00021891	5	16
CRCNEAC00008767	4	23								CRCNEAC00008425	1	15	22	24		CRCNEAC00021892	5	16
CRCNEAC00009295	9	21								CRCNEAC00008429	1	15	22			CRCNEAC00021915	5	16
CRCNEAC00009304	9	21								CRCNEAC00008486	1	15				CRCNEAC00021949	5	16
CRCNEAC00009341	6	9								CRCNEAC00009372	2	7				CRCNEAC00022242	5	16
CRCNEAC00009843	16	19								CRCNEAC00010506	9	17				CRCNEAC00022939	6	20
CRCNEAC00009844	16	19								CRCNEAC00010520	9	17				CRCNEAC00023941	5	16
CRCNEAC00009849	7	19								CRCNEAC00010827	17	20				CRCNEAC00023944	5	16
CRCNEAC00009882	16	19								CRCNEAC00011445	5	23				CRCNEAC00023957	5	16
CRCNEAC00009892	16	19								CRCNEAC00011446	5	23				CRCNEAC00023958	5	16
CRCNEAC00009926	16	19								CRCNEAC00011461	19	23				CRCNEAC00023965	5	16
CRCNEAC00009930	16	19								CRCNEAC00011481	5	23				CRCNEAC00023966	5	16
CRCNEAC00009936	16	19								CRCNEAC00011899	6	16				CRCNEAC00024001	1	16
CRCNEAC00010201	5	8								CRCNEAC00011933	15	16				CRCNEAC00024005	5	16
CRCNEAC00010478	5	8								CRCNEAC00012577	10	15				CRCNEAC00024016	5	16
CRCNEAC00010506	8	15								CRCNEAC00012581	10	15				CRCNEAC00024017	5	16
CRCNEAC00010511	5	8								CRCNEAC00012642	7	15				CRCNEAC00025062	18	19
CRCNEAC00010520	2	5	8							CRCNEAC00012663	15	15				CRCNEAC00025083	18	19	20
CRCNEAC00010546	5	8								CRCNEAC00013030	4	12				CRCNEAC00025086	18	19	20
CRCNEAC00010551	5	8								CRCNEAC00013047	4	12				CRCNEAC00025094	18	19
CRCNEAC00010808	2	7								CRCNEAC00014704	22	24				CRCNEAC00025095	18	19	20
CRCNEAC00010812	7	24								CRCNEAC00014707	22	24				CRCNEAC00025098	18	19
CRCNEAC00010815	2	7								CRCNEAC00014709	1	15	22	24		CRCNEAC00025102	18	19
CRCNEAC00010827	2	7								CRCNEAC00014712	22	24				CRCNEAC00025105	18	19
CRCNEAC00010865	2	7								CRCNEAC00014713	22	24				CRCNEAC00025107	18	19
CRCNEAC00011445	4	6								CRCNEAC00014714	22	24				CRCNEAC00025118	18	19	20
CRCNEAC00011446	4	6								CRCNEAC00014715	22	24				CRCNEAC00025119	18	19
CRCNEAC00011461	4	13								CRCNEAC00014718	22	24				CRCNEAC00025127	18	19	20
CRCNEAC00011474	4	11								CRCNEAC00014719	22	24				CRCNEAC00025421	1	6
CRCNEAC00011479	4	11								CRCNEAC00014722	22	24				CRCNEAC00025427	1	6
CRCNEAC00011481	4	6								CRCNEAC00014723	22	24				CRCNEAC00025448	1	14
CRCNEAC00011872	17	20								CRCNEAC00014727	15	22	24			CRCNEAC00025449	1	6
CRCNEAC00011875	17	19								CRCNEAC00014755	22	24				CRCNEAC00025964	5	15
CRCNEAC00011876	17	19								CRCNEAC00014761	22	24				CRCNEAC00026600	5	15
CRCNEAC00011881	17	19								CRCNEAC00015089	1	15	22			CRCNEAC00026603	5	15
CRCNEAC00011889	17	19								CRCNEAC00015194	1	15				CRCNEAC00026694	5	15
CRCNEAC00011893	17	19								CRCNEAC00015196	1	15				CRCNEAC00026705	5	15
CRCNEAC00011899	17	18								CRCNEAC00015203	1	15				CRCNEAC00027434	5	15
CRCNEAC00011901	17	19								CRCNEAC00015205	1	15				CRCNEAC00027482	5	15
CRCNEAC00011904	17	19								CRCNEAC00015213	1	15	22	24		CRCNEAC00027514	5	15
CRCNEAC00011907	16	19								CRCNEAC00015217	1	15	22			CRCNEAC00027530	5	15
CRCNEAC00011911	16	19								CRCNEAC00015983	15	19				CRCNEAC00028498	16	20
CRCNEAC00011912	16	19								CRCNEAC00016048	15	19				CRCNEAC00028504	18	20
CRCNEAC00011918	16	19								CRCNEAC00016069	15	19				CRCNEAC00028505	18	20
CRCNEAC00011919	16	19								CRCNEAC00016345	15	19				CRCNEAC00028513	18	19	20
CRCNEAC00011921	16	19								CRCNEAC00016348	15	19				CRCNEAC00028514	18	19	20
CRCNEAC00011924	16	19								CRCNEAC00016349	15	19				CRCNEAC00028518	18	19	20
CRCNEAC00011931	16	20								CRCNEAC00016350	15	19				CRCNEAC00028529	19	20
CRCNEAC00011932	16	19								CRCNEAC00016352	15	19				CRCNEAC00028536	18	19	20
CRCNEAC00011933	16	19								CRCNEAC00016357	15	19				CRCNEAC00028716	18	19	20
CRCNEAC00012544	1	12								CRCNEAC00016358	15	19				CRCNEAC00028721	18	19	20
CRCNEAC00012577	12	14								CRCNEAC00016359	15	19				CRCNEAC00028722	18	19
CRCNEAC00012581	12	14	21							CRCNEAC00016360	15	19				CRCNEAC00028726	18	19	20
CRCNEAC00012588	12	14	21							CRCNEAC00016362	15	19				CRCNEAC00028728	18	19
CRCNEAC00014709	13	17								CRCNEAC00016365	15	19				CRCNEAC00028737	18	19	20
CRCNEAC00014727	13	17	20							CRCNEAC00016366	15	19				CRCNEAC00028741	18	19	20
CRCNEAC00014728	17	20								CRCNEAC00016369	15	19				CRCNEAC00029906	8	20
CRCNEAC00014755	17	20								CRCNEAC00016370	15	19				CRCNEAC00031445	1	3
CRCNEAC00015089	6	13	17							CRCNEAC00016374	15	19				CRCNEAC00031660	2	10
CRCNEAC00015192	6	13								CRCNEAC00016375	15	19				CRCNEAC00032668	8	10
CRCNEAC00015194	6	13								CRCNEAC00016377	15	19				CRCNEAC00033029	8	10
CRCNEAC00015196	6	13								CRCNEAC00016379	15	19				CRCNEAC00033037	8	10
CRCNEAC00015197	6	13								CRCNEAC00016383	15	19				CRCNEAC00033064	8	10
CRCNEAC00015203	6	13								CRCNEAC00016386	15	19				CRCNEAC00033073	8	10
CRCNEAC00015205	6	13								CRCNEAC00016388	9	12	15	19		CRCNEAC00033078	8	10
CRCNEAC00015211	6	13								CRCNEAC00016389	15	19				CRCNEAC00033097	8	10
CRCNEAC00015213	13	17								CRCNEAC00016390	15	19				CRCNEAC00033103	8	10
CRCNEAC00015217	6	13	17							CRCNEAC00016391	15	19				CRCNEAC00033420	14	20
CRCNEAC00016388	5	13								CRCNEAC00016394	15	19				CRCNEAC00033436	14	20
CRCNEAC00016414	5	13								CRCNEAC00016395	15	19				CRCNEAC00038780	4	13
CRCNEAC00016419	5	13								CRCNEAC00016398	15	19				CRCNEAC00039122	11	12
CRCNEAC00016753	6	9								CRCNEAC00016402	15	19				CRCNEAC00039125	11	12
CRCNEAC00016754	6	9								CRCNEAC00016403	15	19				CRCNEAC00039631	2	7
CRCNEAC00016975	6	9								CRCNEAC00016404	15	19				CRCNEAC00039632	2	7
CRCNEAC00016976	6	9								CRCNEAC00016405	15	19				CRCNEAC00039656	2	17
CRCNEAC00017127	18	25								CRCNEAC00016410	15	19				CRCNEAC00039658	2	7	12	17
CRCNEAC00017130	18	25								CRCNEAC00016412	15	19				CRCNEAC00041226	5	10
CRCNEAC00017146	7	25								CRCNEAC00016414	15	19				CRCNEAC00041227	5	8	10	20
CRCNEAC00017149	7	25								CRCNEAC00016416	15	19				CRCNEAC00041240	5	20
CRCNEAC00017150	7	25								CRCNEAC00016419	9	15	19			CRCNEAC00041378	5	8	10	20
CRCNEAC00017157	7	25								CRCNEAC00016420	15	19				CRCNEAC00041550	8	10
CRCNEAC00017158	7	25								CRCNEAC00016421	15	19				CRCNEAC00041556	8	10
CRCNEAC00017162	7	25								CRCNEAC00016423	15	19				CRCNEAC00041560	8	10
CRCNEAC00017163	7	25								CRCNEAC00016427	15	19				CRCNEAC00041563	8	10
CRCNEAC00017168	7	25								CRCNEAC00016428	15	19				CRCNEAC00042241	3	x
CRCNEAC00017169	7	25								CRCNEAC00016435	15	19				CRCNEAC00042254	3	x
CRCNEAC00017869	1	12	13							CRCNEAC00016440	15	19				CRCNEAC00042259	2	x
CRCNEAC00017889	1	13								CRCNEAC00016441	15	19				CRCNEAC00042262	21	x
CRCNEAC00018169	7	25								CRCNEAC00016442	15	19
CRCNEAC00018171	23	25								CRCNEAC00016444	15	19
CRCNEAC00018182	7	25								CRCNEAC00016736	2	21
CRCNEAC00018183	7	25								CRCNEAC00016738	2	21
CRCNEAC00018186	7	25								CRCNEAC00016739	2	21
CRCNEAC00018187	7	25								CRCNEAC00016748	2	21
CRCNEAC00018189	7	25								CRCNEAC00016753	2	21
CRCNEAC00018195	7	25								CRCNEAC00016754	2	21
CRCNEAC00018454	9	15								CRCNEAC00016760	2	21
CRCNEAC00018536	9	15								CRCNEAC00016761	2	21
CRCNEAC00018782	9	24								CRCNEAC00016763	2	21
CRCNEAC00018788	16	24								CRCNEAC00016949	2	21
CRCNEAC00019236	7	18								CRCNEAC00016950	2	21
CRCNEAC00019245	7	18								CRCNEAC00016955	2	21
CRCNEAC00019255	7	18	24							CRCNEAC00016956	2	21
CRCNEAC00019256	7	18	24							CRCNEAC00016957	2	21
CRCNEAC00019261	7	18								CRCNEAC00016958	2	21
CRCNEAC00019465	13	16								CRCNEAC00016969	2	21
CRCNEAC00019489	3	9	16	22						CRCNEAC00016970	2	21
CRCNEAC00019934	1	15								CRCNEAC00016975	2	21
CRCNEAC00019947	1	15								CRCNEAC00016976	2	21
CRCNEAC00020209	1	15								CRCNEAC00016980	2	21
CRCNEAC00020397	1	24								CRCNEAC00016983	2	21
CRCNEAC00020676	9	14								CRCNEAC00016985	2	21
CRCNEAC00020889	4	7								CRCNEAC00016986	2	21
CRCNEAC00020890	4	7								CRCNEAC00017127	3	6
CRCNEAC00020900	7	22								CRCNEAC00017169	3	14
CRCNEAC00021084	18	25								CRCNEAC00017869	1	15	19
CRCNEAC00021188	18	25								CRCNEAC00017871	1	19
CRCNEAC00021189	18	25								CRCNEAC00017889	1	19
CRCNEAC00021191	18	25								CRCNEAC00018171	6	9
CRCNEAC00021279	5	15								CRCNEAC00018172	6	9
CRCNEAC00021281	5	15								CRCNEAC00018454	13	21
CRCNEAC00021284	5	15								CRCNEAC00018536	13	21
CRCNEAC00021288	5	15								CRCNEAC00019219	3	20
CRCNEAC00021289	5	15								CRCNEAC00019227	3	6
CRCNEAC00021866	7	16	19	25						CRCNEAC00019236	3	6
CRCNEAC00021891	7	16								CRCNEAC00019238	3	6
CRCNEAC00021902	16	19								CRCNEAC00019262	3	6
CRCNEAC00021949	7	16	19	25						CRCNEAC00019273	3	6
CRCNEAC00022242	7	16								CRCNEAC00019274	3	6
CRCNEAC00022518	6	9								CRCNEAC00019482	3	16
CRCNEAC00022939	20	24								CRCNEAC00019926	1	13
CRCNEAC00023000	6	24								CRCNEAC00019934	1	13
CRCNEAC00023930	7	25								CRCNEAC00020209	1	13
CRCNEAC00023944	7	16								CRCNEAC00020668	10	21
CRCNEAC00023957	7	16								CRCNEAC00020676	10	20	21
CRCNEAC00023958	7	16								CRCNEAC00020683	10	21
CRCNEAC00024012	7	25								CRCNEAC00020889	3	23
CRCNEAC00024016	7	16	19	25						CRCNEAC00020890	3	23
CRCNEAC00024437	7	15								CRCNEAC00020970	3	6
CRCNEAC00025064	7	18								CRCNEAC00021070	3	6
CRCNEAC00025066	4	7	13							CRCNEAC00021072	3	6
CRCNEAC00025083	7	19	23							CRCNEAC00021076	3	6
CRCNEAC00025086	19	23								CRCNEAC00021077	3	6
CRCNEAC00025094	7	19								CRCNEAC00021078	3	6
CRCNEAC00025095	7	19								CRCNEAC00021081	3	6
CRCNEAC00025098	7	18	19							CRCNEAC00021084	3	6
CRCNEAC00025105	7	18								CRCNEAC00021092	3	6
CRCNEAC00025107	7	18								CRCNEAC00021095	3	6
CRCNEAC00025118	7	19	25							CRCNEAC00021188	3	6
CRCNEAC00025127	7	19	22							CRCNEAC00021189	3	6
CRCNEAC00025129	7	15								CRCNEAC00021191	3	6
CRCNEAC00025655	6	9								CRCNEAC00021281	13	14
CRCNEAC00025794	6	9								CRCNEAC00021289	13	14
CRCNEAC00025796	6	9								CRCNEAC00021864	3	16
CRCNEAC00025813	6	9								CRCNEAC00021866	3	6	16
CRCNEAC00025815	6	9								CRCNEAC00021888	3	16
CRCNEAC00025964	5	18								CRCNEAC00021891	3	16
CRCNEAC00026603	5	18								CRCNEAC00021915	3	16
CRCNEAC00026779	5	14								CRCNEAC00021937	11	16
CRCNEAC00027482	5	18								CRCNEAC00021949	3	6	16
CRCNEAC00027486	11	18								CRCNEAC00021958	11	16
CRCNEAC00027530	5	18								CRCNEAC00022252	3	16
CRCNEAC00028509	23	24								CRCNEAC00022989	20	24
CRCNEAC00028513	7	19	23							CRCNEAC00023904	3	6
CRCNEAC00028514	19	23								CRCNEAC00023927	3	20
CRCNEAC00028518	7	19	23							CRCNEAC00023944	3	16
CRCNEAC00028536	7	19	22							CRCNEAC00023958	3	16
CRCNEAC00028704	7	19								CRCNEAC00023966	3	16
CRCNEAC00028716	7	19	23							CRCNEAC00023994	3	6
CRCNEAC00028721	7	19								CRCNEAC00024005	3	16
CRCNEAC00028722	7	18	19							CRCNEAC00024016	3	6	16
CRCNEAC00028726	7	19								CRCNEAC00024437	3	6
CRCNEAC00028737	7	19								CRCNEAC00025061	3	6
CRCNEAC00028741	7	19	22							CRCNEAC00025062	3	6
CRCNEAC00029160	10	15								CRCNEAC00025064	3	6
CRCNEAC00029181	10	15								CRCNEAC00025068	3	6
CRCNEAC00029184	10	15								CRCNEAC00025075	3	6
CRCNEAC00029186	10	15								CRCNEAC00025083	3	7	11
CRCNEAC00029191	10	15								CRCNEAC00025086	3	7	11
CRCNEAC00029192	10	15								CRCNEAC00025094	3	7	11
CRCNEAC00029906	2	8	17	20	23	24				CRCNEAC00025095	3	6	11
CRCNEAC00029915	23	24								CRCNEAC00025096	3	6
CRCNEAC00030480	3	17								CRCNEAC00025098	3	6
CRCNEAC00030677	15	24								CRCNEAC00025102	3	6
CRCNEAC00031167	11	23								CRCNEAC00025105	3	6
CRCNEAC00031169	11	23								CRCNEAC00025107	3	6	11
CRCNEAC00031171	11	23								CRCNEAC00025109	3	6
CRCNEAC00031172	11	23								CRCNEAC00025118	3	6	7
CRCNEAC00031173	11	23								CRCNEAC00025119	3	6	7
CRCNEAC00031176	11	23								CRCNEAC00025127	3	7	11
CRCNEAC00031178	11	23								CRCNEAC00025137	3	6
CRCNEAC00031181	11	23								CRCNEAC00025152	3	6
CRCNEAC00031182	11	23								CRCNEAC00025173	3	6
CRCNEAC00031183	11	23								CRCNEAC00025794	2	21
CRCNEAC00031902	4	16								CRCNEAC00026600	6	9
CRCNEAC00031918	4	16								CRCNEAC00026603	6	9
CRCNEAC00032006	1	3								CRCNEAC00026604	6	9
CRCNEAC00032007	1	3								CRCNEAC00027434	6	9
CRCNEAC00032009	1	3								CRCNEAC00027477	6	9
CRCNEAC00032011	1	3								CRCNEAC00027482	6	9
CRCNEAC00032012	1	3								CRCNEAC00027530	6	9
CRCNEAC00032014	1	3								CRCNEAC00027548	3	6
CRCNEAC00032017	1	3								CRCNEAC00028505	7	11
CRCNEAC00032025	1	3								CRCNEAC00028513	3	7	11
CRCNEAC00032028	1	3								CRCNEAC00028514	3	7	11
CRCNEAC00032029	1	3								CRCNEAC00028518	3	6	7
CRCNEAC00032080	1	3								CRCNEAC00028536	3	7
CRCNEAC00032205	1	3								CRCNEAC00028705	11	15
CRCNEAC00032210	1	3								CRCNEAC00028709	7	11
CRCNEAC00032216	1	3								CRCNEAC00028716	3	7	11
CRCNEAC00032217	1	3								CRCNEAC00028721	3	6	11
CRCNEAC00032218	1	3								CRCNEAC00028722	6	11
CRCNEAC00032219	1	3								CRCNEAC00028726	6	11
CRCNEAC00032221	1	3								CRCNEAC00028728	6	11
CRCNEAC00032228	1	3								CRCNEAC00028737	3	6	7
CRCNEAC00032232	1	3								CRCNEAC00028741	3	7	11
CRCNEAC00032440	23	24								CRCNEAC00028928	3	11
CRCNEAC00033029	5	13								CRCNEAC00029186	9	14
CRCNEAC00033067	5	13								CRCNEAC00029188	9	14
CRCNEAC00033073	5	13								CRCNEAC00029281	22	24
CRCNEAC00033078	5	13								CRCNEAC00029385	22	24
CRCNEAC00033097	5	13								CRCNEAC00029396	22	24
CRCNEAC00033413	17	20								CRCNEAC00029398	22	24
CRCNEAC00033420	17	20								CRCNEAC00029399	22	24
CRCNEAC00033433	17	20								CRCNEAC00029404	22	24
CRCNEAC00038780	1	6								CRCNEAC00029405	22	24
CRCNEAC00039122	4	7								CRCNEAC00029407	22	24
CRCNEAC00039125	4	7								CRCNEAC00029413	22	24
CRCNEAC00039598	2	9								CRCNEAC00029415	22	24
CRCNEAC00039600	2	9								CRCNEAC00029416	22	24
CRCNEAC00039601	2	9								CRCNEAC00029417	22	24
CRCNEAC00039602	2	9								CRCNEAC00029906	7	17	20	24
CRCNEAC00039603	2	9								CRCNEAC00031182	5	14
CRCNEAC00039604	2	9								CRCNEAC00031654	15	19
CRCNEAC00039605	2	9								CRCNEAC00031659	15	19
CRCNEAC00039606	2	9								CRCNEAC00031660	15	19
CRCNEAC00039632	9	19								CRCNEAC00031675	15	19
CRCNEAC00039652	3	9								CRCNEAC00031728	15	19
CRCNEAC00039654	9	23								CRCNEAC00031729	15	19
CRCNEAC00039656	3	6	9	12	23					CRCNEAC00031904	16	24
CRCNEAC00039658	3	9	23							CRCNEAC00031917	16	24
CRCNEAC00040274	8	15								CRCNEAC00031918	16	24
CRCNEAC00041218	14	21								CRCNEAC00032013	1	8
CRCNEAC00041226	12	14								CRCNEAC00032014	1	8
CRCNEAC00041227	12	14	21							CRCNEAC00032015	1	8
CRCNEAC00041229	14	21								CRCNEAC00032017	1	8
CRCNEAC00041240	14	21								CRCNEAC00032019	1	8
CRCNEAC00041378	12	14	21							CRCNEAC00032020	1	8
CRCNEAC00041381	12	14	21							CRCNEAC00032028	1	8
CRCNEAC00041388	14	21								CRCNEAC00032214	1	8
CRCNEAC00041550	5	13								CRCNEAC00032216	1	8
CRCNEAC00041556	5	13								CRCNEAC00032217	1	8
CRCNEAC00041563	5	13								CRCNEAC00032218	1	8
CRCNEAC00041917	5	15								CRCNEAC00032219	1	8
CRCNEAC00041923	5	15								CRCNEAC00032221	1	8
CRCNEAC00042241	9	15								CRCNEAC00032222	1	8
CRCNEAC00042254	9	15								CRCNEAC00032228	1	8
										CRCNEAC00032229	1	8
										CRCNEAC00032230	1	8
										CRCNEAC00032232	1	8
										CRCNEAC00032413	7	16
										CRCNEAC00032440	3	7
										CRCNEAC00032623	15	19
										CRCNEAC00032627	15	19
										CRCNEAC00032661	15	19
										CRCNEAC00032667	15	19
										CRCNEAC00032669	15	19
										CRCNEAC00033017	15	19
										CRCNEAC00033019	15	19
										CRCNEAC00033022	15	19
										CRCNEAC00033026	15	19
										CRCNEAC00033029	9	12	15	19
										CRCNEAC00033031	15	19
										CRCNEAC00033032	15	19
										CRCNEAC00033034	15	19
										CRCNEAC00033038	15	19
										CRCNEAC00033039	15	19
										CRCNEAC00033048	15	19
										CRCNEAC00033049	15	19
										CRCNEAC00033060	15	19
										CRCNEAC00033064	15	19
										CRCNEAC00033070	15	19
										CRCNEAC00033072	15	19
										CRCNEAC00033073	15	19
										CRCNEAC00033075	15	19
										CRCNEAC00033078	9	15	19
										CRCNEAC00033080	15	19
										CRCNEAC00033081	15	19
										CRCNEAC00033091	15	19
										CRCNEAC00033093	15	19
										CRCNEAC00033094	15	19
										CRCNEAC00033097	9	12	15
										CRCNEAC00033102	15	19
										CRCNEAC00033103	9	15	19
										CRCNEAC00033109	15	19
										CRCNEAC00033110	15	19
										CRCNEAC00033112	15	19
										CRCNEAC00033113	15	19
										CRCNEAC00033414	7	22
										CRCNEAC00033420	22	22
										CRCNEAC00033450	22	24
										CRCNEAC00038780	1	3
										CRCNEAC00039122	3	23
										CRCNEAC00039125	3	23
										CRCNEAC00039294	3	6	17
										CRCNEAC00039653	15	21
										CRCNEAC00039656	7	8	15	21
										CRCNEAC00039658	7	11	21
										CRCNEAC00041226	10	15
										CRCNEAC00041227	10	15
										CRCNEAC00041240	10	14
										CRCNEAC00041242	10	15
										CRCNEAC00041378	10	15
										CRCNEAC00041381	10	14	15
										CRCNEAC00041388	10	14
										CRCNEAC00041549	9	12
										CRCNEAC00041550	9	12	15	19
										CRCNEAC00041556	9	15	19
										CRCNEAC00041558	9	12
										CRCNEAC00041561	9	12
										CRCNEAC00041562	9	12
										CRCNEAC00041563	9	12	15
										CRCNEAC00041566	9	12
										CRCNEAC00041570	9	12
										CRCNEAC00041571	9	12
										CRCNEAC00041674	9	12
										CRCNEAC00041675	9	12
										CRCNEAC00041676	4	12
										CRCNEAC00041679	9	12
										CRCNEAC00041680	9	12
										CRCNEAC00041921	13	14
										CRCNEAC00041923	13	14
										CRCNEAC00042241	13	21
										CRCNEAC00042254	13	21

## Sheet: b
(b) Retained duplicated CNEs between zebrafish and medaka. While the paralogous and orthologous chromosomes harboring each CNE
have been highlighted under the A and B columns, their corresponding proto-Actinopterygian and early vertebrate chromosomes have
been highlighted under columns C, D, E and F respectively.
	A.									B.				C.									D.				E	F
	Zebrafish									Medaka				Zebrafish									Medaka				Proto-3R	Proto-1R
CNE	Chr									Chr				Chr									Chr				LGs	LGs
CR846144.1	15	21								13	14			GH	GHI								GHM	GH			GH
CR846145.1	15	21								13	14			GH	GHI								GHM	GH			GH
CR846146.1	15	21								13	14			GH	GHI								GHM	GH			GH
CR846147.1	15	21								13	14			GH	GHI								HM	GH			GH
CR846220.1	3	12	19							11	19			E	DE	B							B	DE			B/D/E	?
CR846222.1	3	19								8	11	19		E	B								E	B	DE		B/E	A'/E'
CR846224.1	2	8								9	17			M	IM								I	M			I/M	A'
CR846433.1	13	17	20							15	22	24		AD	A	A							D	A	A		A/D	G'B'
CR846486.1	7	18								3	6			FJ	JK								J	JK			J
CR846669.1	16	19								11	16			B	B								B	B			B
CR846671.1	16	19								11	16			B	B								B	B			B
CR846732.1	7	18								3	6			FJ	JK								J	JK			J
CR846733.1	7	18								3	6			FJ	JK								J	JK			J
CR846734.1	7	18								3	6			FJ	JK								J	JK			J
CR846735.1	7	18								3	6			FJ	JK								J	JK			J
CR846736.1	7	18								3	6			FJ	JK								J	JK			J
CR846881.1	7	24								3	20			FJ	M								J	M			J/M	A'/B'
CR846902.1	1	9								15	21			DEF	C								D	C			C/D	B'
CR846916.1	7	10	11	17	18	19	21	22	23	3	6			FJ	GHI	LM	A	JK	B	GHI	M	L	J	JK			?
CR846975.1	3	11	12	19						7	8	19	21	E	CLM	DE	B						L	E	DE	C	C/D/E/L	?
CR846976.1	3	11	12	19						7	8	19	21	E	CLM	DE	B						L	E	DE	C	C/D/E/L	?
CR846979.1	3	12	19							8	11	19		E	DE	B							E	B	DE		B/D/E	?
CR846981.1	16	24								8	17	19		B	LM								E	M	DE		M/?
CR846982.1	2	9	24							8	17			M	C	M							E	M			M/?
CR847102.1	5	24								9	12			GHI	M								I	I			I/?
CR847180.1	7	18								3	6			FJ	JK								J	JK			J
CR847181.1	7	18								3	6			FJ	JK								J	JK			J
CR847182.1	7	18								3	6			FJ	JK								J	JK			J
CR847189.1	3	12	19							8	11	19	21	E	DE	B							E	B	DE	C	B/D/E	?
CR847244.1	17	20								20	24			A	A								M	A			A/?
CR847247.1	23	25								6	9			L	JK								JK	I			J-K/?
CR847406.1	5	15								12	13			GHI	GH								I	GH			GH/I	C'/H'
CR847432.1	2	7								3	12			M	FJ								J	I			J/?
CRCNEAC00000098	7	16	19	25						3	6	16		FJ	B	B	JK						J	JK	B		B/J/K	?
CRCNEAC00000283	10	12	13							15	19	23		GHI	DE	AD							D	DE	K		D/E/?	?
CRCNEAC00000288	12	13								12	15	19		DE	AD								I	D	DE		D/E/?	?
CRCNEAC00000289	12	13								12	15	19		DE	AD								I	D	DE		D/E/?	?
CRCNEAC00000292	12	13								15	19			DE	AD								D	DE			D
CRCNEAC00000295	12	13								15	19			DE	AD								D	DE			D
CRCNEAC00000314	1	12	13							1	15	19		DEF	DE	AD							DEF	D	DE		D/E/F	?
CRCNEAC00000316	12	13								15	19			DE	AD								D	DE			D
CRCNEAC00000317	12	13								15	19			DE	AD								D	DE			D
CRCNEAC00000319	12	13								15	19			DE	AD								D	DE			D
CRCNEAC00000323	12	13								15	19			DE	AD								D	DE			D
CRCNEAC00000324	12	13								15	19			DE	AD								D	DE			D
CRCNEAC00000325	12	13								15	19			DE	AD								D	DE			D
CRCNEAC00000540	10	12	13							15	19			GHI	DE	AD							D	DE			D/?
CRCNEAC00000546	12	13								12	15	19		DE	AD								I	D	DE		D/?
CRCNEAC00000547	12	13								15	19			DE	AD								D	DE			D
CRCNEAC00000548	12	13								15	19			DE	AD								D	DE			D
CRCNEAC00000553	12	13								15	19			DE	AD								D	DE			D
CRCNEAC00000560	1	12	13							1	15	19		DEF	DE	AD							DEF	D	DE		D
CRCNEAC00000578	1	12	13							1	15	19		DEF	DE	AD							DEF	D	DE		D
CRCNEAC00000579	12	13								15	19			DE	AD								D	DE			D
CRCNEAC00000580	12	13								1	15	19		DE	AD								DEF	D	DE		D
CRCNEAC00000581	12	13								15	19			DE	AD								D	DE			D
CRCNEAC00000583	12	13								15	19			DE	AD								D	DE			D
CRCNEAC00000584	12	13								15	19			DE	AD								D	DE			D
CRCNEAC00000587	12	13								15	19			DE	AD								D	DE			D
CRCNEAC00000588	12	13								15	19			DE	AD								D	DE			D
CRCNEAC00000589	12	13								15	19			DE	AD								D	DE			D
CRCNEAC00000590	12	13								15	19			DE	AD								D	DE			D
CRCNEAC00000592	12	13								15	19			DE	AD								D	DE			D
CRCNEAC00000856	1	9	21							15	21			DEF	C	GHI							D	C			C/D/?	B'/?
CRCNEAC00000878	1	2	9	21						15	21			DEF	M	C	GHI						D	C			C/D/?	B'/?
CRCNEAC00000908	1	9								15	21			DEF	C								D	C			C/D	B'
CRCNEAC00002027	6	14								4	21			LM	FG								M	C			C/M	B'/E'/F'
CRCNEAC00002526	6	14								4	21			LM	FG								M	C			C/M	B'/E'/F'
CRCNEAC00002938	4	6	11							5	23			K	LM	LM							L	K			K/L	D'
CRCNEAC00002939	4	6								5	23			K	LM								L	K			K/L	D'
CRCNEAC00002940	6	23								5	7			LM	L								L	L			L
CRCNEAC00002985	4	6								5	23			K	LM								L	K			K/L	D'
CRCNEAC00003599	17	20								22	24			A	A								A	A			A
CRCNEAC00003602	17	20								22	24			A	A								A	A			A
CRCNEAC00004457	5	24								9	12			GHI	M								I	I			I/?
CRCNEAC00004607	14	16								9	12			FG	B								I	I			?
CRCNEAC00004611	14	16	24							9	12			FG	B	M							I	I			?
CRCNEAC00004627	5	24								9	12			GHI	M								I	I			I/?
CRCNEAC00004628	5	24								9	12			GHI	M								I	I			I/?
CRCNEAC00004632	5	24								9	12			GHI	M								I	I			I/?
CRCNEAC00004634	5	24								9	12			GHI	M								I	I			I/?
CRCNEAC00004635	5	24								9	12			GHI	M								I	I			I/?
CRCNEAC00004643	5	24								9	12			GHI	M								I	I			I/?
CRCNEAC00005628	13	17								15	22			AD	A								D	A			A/D	G'B'
CRCNEAC00006021	9	22								4	16			C	M								M	B			M/?
CRCNEAC00006035	14	22								4	10			GH	M								M	FGH			GH/M	B'/F'/J'
CRCNEAC00006187	1	9								2	21			DEF	C								C	C			C/?
CRCNEAC00006189	1	9								2	21			DEF	C								C	C			C/?
CRCNEAC00006190	1	9								2	21			DEF	C								C	C			C/?
CRCNEAC00006344	1	9								2	21			DEF	C								C	C			C/?
CRCNEAC00006345	1	9								2	21			DEF	C								C	C			C/?
CRCNEAC00006350	1	9								2	21			DEF	C								C	C			C/?
CRCNEAC00006423	14	22								4	10			GH	M								M	FGH			GH/M	B'/F'/J'
CRCNEAC00007430	4	7	18							3	6			K	FJ	JK							J	JK			J/?
CRCNEAC00007441	4	7								3	23			K	FJ								J	K			J/K	D'
CRCNEAC00008033	6	13	17	20						1	15	22	24	LM	AD	A	A						DEF	D	A	A	A/D	G'B'
CRCNEAC00008411	6	13								1	15			LM	AD								DEF	D			D/?
CRCNEAC00008421	6	13								1	15			LM	AD								DEF	D			D/?
CRCNEAC00008425	13	17								1	15	22	24	AD	A								DEF	D	A	A	A/D	G'B'
CRCNEAC00008429	6	13	17							1	15	22		LM	AD	A							DEF	D	A		A/D	G'B'
CRCNEAC00010506	8	15								9	17			IM	GH								I	M			I/M/?	A'/?
CRCNEAC00010520	2	5	8							9	17			M	GHI	IM							I	M			I/M/?	A'/?
CRCNEAC00010827	2	7								17	20			M	FJ								M	M			M/?
CRCNEAC00011445	4	6								5	23			K	LM								L	K			K/L	D'
CRCNEAC00011446	4	6								5	23			K	LM								L	K			K/L	D'
CRCNEAC00011461	4	13								19	23			K	AD								DE	K			D/K	?
CRCNEAC00011481	4	6								5	23			K	LM								L	K			K/L	D'
CRCNEAC00011899	17	18								6	16			A	JK								JK	B			J-K/?
CRCNEAC00011933	16	19								15	16			B	B								D	B			B/?
CRCNEAC00012577	12	14								10	15			DE	FG								FG	D			F-G/D	B'/C'
CRCNEAC00012581	12	14	21							10	15			DE	FG	GHI							FG	D			F-G/D	B'/C'
CRCNEAC00014709	13	17								1	15	22	24	AD	A								DEF	D	A	A	A/D	G'B'
CRCNEAC00014727	13	17	20							15	22	24		AD	A	A							D	A	A		A/D	G'B'
CRCNEAC00014755	17	20								22	24			A	A								A	A			A
CRCNEAC00015089	6	13	17							1	15	22		LM	AD	A							DEF	D	A		A/D/?	G'B'/?
CRCNEAC00015194	6	13								1	15			LM	AD								DEF	D			A/D/?	G'B'/?
CRCNEAC00015196	6	13								1	15			LM	AD								DEF	D			A/D/?	G'B'/?
CRCNEAC00015203	6	13								1	15			LM	AD								DEF	D			A/D/?	G'B'/?
CRCNEAC00015205	6	13								1	15			LM	AD								DEF	D			A/D/?	G'B'/?
CRCNEAC00015213	13	17								1	15	22	24	AD	A								DEF	D	A	A	A/D	G'B'
CRCNEAC00015217	6	13	17							1	15	22		LM	AD	A							DEF	D	A		A/D/?	G'B'/?
CRCNEAC00016388	5	13								9	12	15	19	GHI	AD								I	I	D	DE	D/I/?	C'/?
CRCNEAC00016414	5	13								15	19			GHI	AD								D	DE			D/?
CRCNEAC00016419	5	13								9	15	19		GHI	AD								I	D	DE		D/I/?	C'/?
CRCNEAC00016753	6	9								2	21			LM	C								C	C			C/?
CRCNEAC00016754	6	9								2	21			LM	C								C	C			C/?
CRCNEAC00016975	6	9								2	21			LM	C								C	C			C/?
CRCNEAC00016976	6	9								2	21			LM	C								C	C			C/?
CRCNEAC00017127	18	25								3	6			JK	JK								J	JK			J
CRCNEAC00017169	7	25								3	14			FJ	JK								J	GH			J/?
CRCNEAC00017869	1	12	13							1	15	19		DEF	DE	AD							DEF	D	DE		D
CRCNEAC00017889	1	13								1	19			DEF	AD								DEF	DE			D
CRCNEAC00018171	23	25								6	9			L	JK								JK	I			J/K/?	D'/?
CRCNEAC00018454	9	15								13	21			C	GH								GHM	C			C/GH	B'/F'
CRCNEAC00018536	9	15								13	21			C	GH								GHM	C			C/GH	B'/F'
CRCNEAC00019236	7	18								3	6			FJ	JK								J	JK			J
CRCNEAC00019934	1	15								1	13			DEF	GH								DEF	GHM			F/GH	C'
CRCNEAC00020209	1	15								1	13			DEF	GH								DEF	GHM			F/GH	C'
CRCNEAC00020676	9	14								10	20	21		C	FG								FG	M	C		C/F/G	?
CRCNEAC00020889	4	7								3	23			K	FJ								J	K			J/K	D'
CRCNEAC00020890	4	7								3	23			K	FJ								J	K			J/K	D'
CRCNEAC00021084	18	25								3	6			JK	JK								J	JK			J/K	D'
CRCNEAC00021188	18	25								3	6			JK	JK								J	JK			J/K	D'
CRCNEAC00021189	18	25								3	6			JK	JK								J	JK			J/K	D'
CRCNEAC00021191	18	25								3	6			JK	JK								J	JK			J/K	D'
CRCNEAC00021281	5	15								13	14			GHI	GH								GHM	GH			GH/?
CRCNEAC00021289	5	15								13	14			GHI	GH								GHM	GH			GH/?
CRCNEAC00021866	7	16	19	25						3	6	16		FJ	B	B	JK						J	JK	B		B/J-K	A'/B'
CRCNEAC00021891	7	16								3	16			FJ	B								J	B			B/J	A'/B'
CRCNEAC00021949	7	16	19	25						3	6	16		FJ	B	B	JK						J	JK	B		B/J	A'/B'
CRCNEAC00023944	7	16								3	16			FJ	B								J	B			B/J	A'/B'
CRCNEAC00023958	7	16								3	16			FJ	B								J	B			B/J	A'/B'
CRCNEAC00024016	7	16	19	25						3	6	16		FJ	B	B	JK						J	JK	B		B/J	A'/B'
CRCNEAC00024437	7	15								3	6			FJ	GH								J	JK			J/?
CRCNEAC00025064	7	18								3	6			FJ	JK								J	JK			J
CRCNEAC00025083	7	19	23							3	7	11		FJ	B	L							J	L	B		B/J/L	A'/B'
CRCNEAC00025086	19	23								3	7	11		B	L								J	L	B		B/J/L	A'/B'
CRCNEAC00025094	7	19								3	7	11		FJ	B								J	L	B		B/J/L	A'/B'
CRCNEAC00025095	7	19								3	6	11		FJ	B								J	JK	B		B/J	A'/B'
CRCNEAC00025098	7	18	19							3	6			FJ	JK	B							J	JK			J
CRCNEAC00025105	7	18								3	6			FJ	JK								J	JK			J
CRCNEAC00025107	7	18								3	6	11		FJ	JK								J	JK	B		J/?
CRCNEAC00025118	7	19	25							3	6	7		FJ	B	JK							J	JK	L		J/?
CRCNEAC00025127	7	19	22							3	7	11		FJ	B	M							J	L	B		B/J/?	A'/B'/?
CRCNEAC00025794	6	9								2	21			LM	C								C	C			C
CRCNEAC00026603	5	18								6	9			GHI	JK								JK	I			I/J-K	A'
CRCNEAC00027482	5	18								6	9			GHI	JK								JK	I			I/J-K	A'
CRCNEAC00027530	5	18								6	9			GHI	JK								JK	I			I/J-K	A'
CRCNEAC00028513	7	19	23							3	7	11		FJ	B	L							J	L	B		B/J/L	A'/B'
CRCNEAC00028514	19	23								3	7	11		B	L								J	L	B		B/L	B'
CRCNEAC00028518	7	19	23							3	6	7		FJ	B	L							J	JK	L		J/L	B'/D'
CRCNEAC00028536	7	19	22							3	7			FJ	B	M							J	L			J/?
CRCNEAC00028716	7	19	23							3	7	11		FJ	B	L							J	L	B		B/J/L	A'/B'
CRCNEAC00028721	7	19								3	6	11		FJ	B								J	JK	B		B/J	A'/B'
CRCNEAC00028722	7	18	19							6	11			FJ	JK	B							JK	B			B/J	A'/B'
CRCNEAC00028726	7	19								6	11			FJ	B								JK	B			B/J	A'/B'
CRCNEAC00028737	7	19								3	6	7		FJ	B								J	JK	L		J/?
CRCNEAC00028741	7	19	22							3	7	11		FJ	B	M							J	L	B		B/J/?	A'/B'/?
CRCNEAC00029186	10	15								9	14			GHI	GH								I	GH			GH/I	C'/H'
CRCNEAC00029906	2	8	17	20	23	24				7	17	20	24	M	IM	A	A	L	M				L	M	M	A	A/L/M	B'
CRCNEAC00031182	11	23								5	14			LM	L								L	GH			L/?
CRCNEAC00031918	4	16								16	24			K	B								B	A			B/?
CRCNEAC00032014	1	3								1	8			DEF	E								DEF	E			E
CRCNEAC00032017	1	3								1	8			DEF	E								DEF	E			E
CRCNEAC00032028	1	3								1	8			DEF	E								DEF	E			E
CRCNEAC00032216	1	3								1	8			DEF	E								DEF	E			E
CRCNEAC00032217	1	3								1	8			DEF	E								DEF	E			E
CRCNEAC00032218	1	3								1	8			DEF	E								DEF	E			E
CRCNEAC00032219	1	3								1	8			DEF	E								DEF	E			E
CRCNEAC00032221	1	3								1	8			DEF	E								DEF	E			E
CRCNEAC00032228	1	3								1	8			DEF	E								DEF	E			E
CRCNEAC00032232	1	3								1	8			DEF	E								DEF	E			E
CRCNEAC00032440	23	24								3	7			L	M								J	L			L/?
CRCNEAC00033029	5	13								9	12	15	19	GHI	AD								I	I	D	DE	D/I	C'
CRCNEAC00033073	5	13								15	19			GHI	AD								D	DE			D/?
CRCNEAC00033078	5	13								9	15	19		GHI	AD								I	D	DE		D/I	C'
CRCNEAC00033097	5	13								9	12	15		GHI	AD								I	I	D		D/I	C'
CRCNEAC00038780	1	6								1	3			DEF	LM								DEF	J			?
CRCNEAC00039122	4	7								3	23			K	FJ								J	K			J/K	D'
CRCNEAC00039125	4	7								3	23			K	FJ								J	K			J/K	D'
CRCNEAC00039656	3	6	9	12	23					7	8	15	21	E	LM	C	DE	L					L	E	D	C	C/D/E/L	?
CRCNEAC00039658	3	9	23							7	11	21		E	C	L							L	B	C		C/L/?	B'/E'/F'
CRCNEAC00041226	12	14								10	15			DE	FG								FG	D			D/F-G	C'
CRCNEAC00041227	12	14	21							10	15			DE	FG	GHI							FG	D			D/F-G	C'
CRCNEAC00041240	14	21								10	14			FG	GHI								FG	GH			F-G/GH	C'
CRCNEAC00041378	12	14	21							10	15			DE	FG	GHI							FG	D			D/F-G	C'
CRCNEAC00041381	12	14	21							10	14	15		DE	FG	GHI							FG	GH	D		D/F-G/GH	C'
CRCNEAC00041388	14	21								10	14			FG	GHI								FG	GH			F-G/GH	C'
CRCNEAC00041550	5	13								9	12	15	19	GHI	AD								I	I	D	DE	D/I	C'
CRCNEAC00041556	5	13								9	15	19		GHI	AD								I	D	DE		D/I	C'
CRCNEAC00041563	5	13								9	12	15		GHI	AD								I	I	D		D/I	C'
CRCNEAC00041923	5	15								13	14			GHI	GH								GHM	GH			GH
CRCNEAC00042241	9	15								13	21			C	GH								GHM	C			C/GH	B'/F'
CRCNEAC00042254	9	15								13	21			C	GH								GHM	C			C/GH	B'/F'
																												= duplication within an ancestral 3R linkage group
																												= duplication either within a 3R grouping involving unidentified segments, or a duplication possibly involving 2 3R LGs.

## Sheet: c
(c) Retained duplicated CNEs between zebrafish and human.
	A.									B.				C.									D.
	Zebrafish									Human				Zebrafish									Human
CNE	Chr									Chr				Chr									Chr
CR847092.1	8	15								1	3			IM	HM								BLM	BLM
CR847455.1	8	22								1	9			IM	M								BLM	FI
CR847275.1	9	21								2	4			C	GHI								ACDIM	FI
CR847278.1	9	21								2	4			C	GHI								ACDIM	FI
CRCNEAC00003576	13	17								2	15			AD	A								ACDIM	AJ
CRCNEAC00019465	13	16								2	3			AD	B								ACDIM	BLM
CRCNEAC00039632	9	19								2	7			C	B								ACDIM	BEHKM
CRCNEAC00018782	9	24								3	13			C	M								BLM	CH
CR847466.1	3	14								4	12			E	FG								FI	BIKL
CRCNEAC00012588	12	14	21							5	10			DE	FG	GHI							BGI	DKM
CRCNEAC00022242	7	16								5	16			FJ	B								BGI	DJ
CRCNEAC00023957	7	16								5	16			FJ	B								BGI	DJ
CRCNEAC00025964	5	18								5	15			GHI	JK								BGI	AJ
CRCNEAC00022939	20	24								6	20			A	M								ABDLM	DL
CR846977.1	3	12								7	17			E	DE								BEHKM	EH
CR846217.1	2	8								8	9			M	IM								BIM	FI
CR846994.1	5	13								8	10			GHI	AD								BIM	DKM
CRCNEAC00011924	16	19								8	16			B	B								BIM	DJ
CRCNEAC00021279	5	15								12	17			GHI	HM								BIKL	EH
CR846896.1	1	9	21							13	x			DEF	C	GHI							CH	CG
CRCNEAC00000889	9	21								13	x			C	GHI								CH	CG
CRCNEAC00006878	17	20								14	20			A	A								A	DL
CRCNEAC00033420	17	20								14	20			A	A								A	DL
CRCNEAC00004348	7	16								16	18			FJ	B								DJ	M
CRCNEAC00009849	7	19								16	18			FJ	B								DJ	M
CR846220.1	3	12	19							7	17			E	DE	B							BEHKM	EH
CR846222.1	3	19								7	17			E	B								BEHKM	EH
CR846433.1	13	17	20							2	15			AD	A	A							ACDIM	AJ
CR846881.1	7	24								8	16			FJ	M								BIM	DJ
CR846916.1	7	10	11	17	18	19	21	22	23	4	7	15		FJ	GHI	LM	A	JK	B	GHI	M	L	FI	BEHKM	AJ
CR846975.1	3	11	12	19						2	7	12	17	E	LM	DE	B						ACDIM	BEHKM	BIKL	EH
CR846976.1	3	11	12	19						2	7	12	17	E	LM	DE	B						ACDIM	BEHKM	BIKL	EH
CR846979.1	3	12	19							7	17			E	DE	B							BEHKM	EH
CR846981.1	16	24								2	7	17		B	M								ACDIM	BEHKM	EH
CR846982.1	2	9	24							2	7	17		M	C	M							ACDIM	BEHKM	EH
CR847189.1	3	12	19							7	17			E	DE	B							BEHKM	EH
CR847247.1	23	25								9	15			L	JK								FI	AJ
CR847406.1	5	15								12	17			GHI	HM								BIKL	EH
CR847432.1	2	7								15	18			M	FJ								AJ	M
CRCNEAC00000098	7	16	19	25						5	16			FJ	B	B	JK						BGI	DJ
CRCNEAC00000288	12	13								2	10			DE	AD								ACDIM	DKM
CRCNEAC00000295	12	13								9	10			DE	AD								FI	DKM
CRCNEAC00000314	1	12	13							9	10			DEF	DE	AD							FI	DKM
CRCNEAC00000316	12	13								9	10			DE	AD								FI	DKM
CRCNEAC00000323	12	13								9	10			DE	AD								FI	DKM
CRCNEAC00000546	12	13								2	10			DE	AD								ACDIM	DKM
CRCNEAC00000560	1	12	13							9	10			DEF	DE	AD							FI	DKM
CRCNEAC00000578	1	12	13							9	10			DEF	DE	AD							FI	DKM
CRCNEAC00000580	12	13								9	10			DE	AD								FI	DKM
CRCNEAC00000587	12	13								9	10			DE	AD								FI	DKM
CRCNEAC00000856	1	9	21							13	x			DEF	C	GHI							CH	CG
CRCNEAC00000878	1	2	9	21						13	x			DEF	M	C	GHI						CH	CG
CRCNEAC00002027	6	14								3	13			LM	FG								BLM	CH
CRCNEAC00002526	6	14								3	13			LM	FG								BLM	CH
CRCNEAC00002938	4	6	11							3	6	7		K	LM	LM							BLM	ABDLM	BEHKM
CRCNEAC00002939	4	6								3	7			K	LM								BLM	BEHKM
CRCNEAC00002985	4	6								3	7			K	LM								BLM	BEHKM
CRCNEAC00006021	9	22								3	13			C	M								BLM	CH
CRCNEAC00006035	14	22								3	x			FG	M								BLM	CG
CRCNEAC00006423	14	22								3	x			FG	M								BLM	CG
CRCNEAC00007441	4	7								11	12			K	FJ								HJ	BIKL
CRCNEAC00008033	6	13	17	20						2	14			LM	AD	A	A						ACDIM	A
CRCNEAC00008421	6	13								2	14			LM	AD								ACDIM	A
CRCNEAC00008425	13	17								2	14			AD	A								ACDIM	A
CRCNEAC00008429	6	13	17							2	14			LM	AD	A							ACDIM	A
CRCNEAC00010506	8	15								1	9			IM	HM								BLM	FI
CRCNEAC00010520	2	5	8							1	9			M	GHI	IM							BLM	FI
CRCNEAC00011445	4	6								3	7			K	LM								BLM	BEHKM
CRCNEAC00011446	4	6								3	7			K	LM								BLM	BEHKM
CRCNEAC00011481	4	6								3	7			K	LM								BLM	BEHKM
CRCNEAC00012577	12	14								5	10			DE	FG								BGI	DKM
CRCNEAC00012581	12	14	21							5	8	10	20	DE	FG	GHI							BGI	BIM	DKM	DL
CRCNEAC00014709	13	17								2	14			AD	A								ACDIM	A
CRCNEAC00014727	13	17	20							2	14			AD	A	A							ACDIM	A
CRCNEAC00015089	6	13	17							2	14			LM	AD	A							ACDIM	A
CRCNEAC00015205	6	13								2	14			LM	AD								ACDIM	A
CRCNEAC00015213	13	17								2	14			AD	A								ACDIM	A
CRCNEAC00015217	6	13	17							2	14			LM	AD	A							ACDIM	A
CRCNEAC00016388	5	13								8	10			GHI	AD								BIM	DKM
CRCNEAC00016414	5	13								8	10			GHI	AD								BIM	DKM
CRCNEAC00016419	5	13								8	10			GHI	AD								BIM	DKM
CRCNEAC00017869	1	12	13							9	10			DEF	DE	AD							FI	DKM
CRCNEAC00017889	1	13								9	10			DEF	AD								FI	DKM
CRCNEAC00018171	23	25								9	15			L	JK								FI	AJ
CRCNEAC00018454	9	15								3	x			C	HM								BLM	CG
CRCNEAC00018536	9	15								3	x			C	HM								BLM	CG
CRCNEAC00019934	1	15								4	13			DEF	HM								FI	CH
CRCNEAC00020676	9	14								3	13	x		C	FG								BLM	CH	CG
CRCNEAC00020889	4	7								11	12			K	FJ								HJ	BIKL
CRCNEAC00020890	4	7								11	12			K	FJ								HJ	BIKL
CRCNEAC00021866	7	16	19	25						5	16			FJ	B	B	JK						BGI	DJ
CRCNEAC00021891	7	16								5	16			FJ	B								BGI	DJ
CRCNEAC00021949	7	16	19	25						5	16			FJ	B	B	JK						BGI	DJ
CRCNEAC00023944	7	16								5	16			FJ	B								BGI	DJ
CRCNEAC00023958	7	16								5	16			FJ	B								BGI	DJ
CRCNEAC00024016	7	16	19	25						5	16			FJ	B	B	JK						BGI	DJ
CRCNEAC00025083	7	19	23							18	19	20		FJ	B	L							M	EJM	DL
CRCNEAC00025086	19	23								18	19	20		B	L								M	EJM	DL
CRCNEAC00025094	7	19								18	19			FJ	B								M	EJM
CRCNEAC00025095	7	19								18	19	20		FJ	B								M	EJM	DL
CRCNEAC00025098	7	18	19							18	19			FJ	JK	B							M	EJM
CRCNEAC00025105	7	18								18	19			FJ	JK								M	EJM
CRCNEAC00025107	7	18								18	19			FJ	JK								M	EJM
CRCNEAC00025118	7	19	25							18	19	20		FJ	B	JK							M	EJM	DL
CRCNEAC00025127	7	19	22							18	19	20		FJ	B	M							M	EJM	DL
CRCNEAC00026603	5	18								5	15			GHI	JK								BGI	AJ
CRCNEAC00027482	5	18								5	15			GHI	JK								BGI	AJ
CRCNEAC00027530	5	18								5	15			GHI	JK								BGI	AJ
CRCNEAC00028513	7	19	23							18	19	20		FJ	B	L							M	EJM	DL
CRCNEAC00028514	19	23								18	19	20		B	L								M	EJM	DL
CRCNEAC00028518	7	19	23							18	19	20		FJ	B	L							M	EJM	DL
CRCNEAC00028536	7	19	22							18	19	20		FJ	B	M							M	EJM	DL
CRCNEAC00028716	7	19	23							18	19	20		FJ	B	L							M	EJM	DL
CRCNEAC00028721	7	19								18	19	20		FJ	B								M	EJM	DL
CRCNEAC00028722	7	18	19							18	19			FJ	JK	B							M	EJM
CRCNEAC00028726	7	19								18	19	20		FJ	B								M	EJM	DL
CRCNEAC00028737	7	19								18	19	20		FJ	B								M	EJM	DL
CRCNEAC00028741	7	19	22							18	19	20		FJ	B	M							M	EJM	DL
CRCNEAC00029906	2	8	17	20	23	24				8	20			M	IM	A	A	L	M				BIM	DL
CRCNEAC00033029	5	13								8	10			GHI	AD								BIM	DKM
CRCNEAC00033073	5	13								8	10			GHI	AD								BIM	DKM
CRCNEAC00033078	5	13								8	10			GHI	AD								BIM	DKM
CRCNEAC00033097	5	13								8	10			GHI	AD								BIM	DKM
CRCNEAC00038780	1	6								4	13			DEF	LM								FI	CH
CRCNEAC00039122	4	7								11	12			K	FJ								HJ	BIKL
CRCNEAC00039125	4	7								11	12			K	FJ								HJ	BIKL
CRCNEAC00039656	3	6	9	12	23					2	17			E	LM	C	DE	L					ACDIM	EH
CRCNEAC00039658	3	9	23							2	7	12	17	E	C	L							ACDIM	BEHKM	BIKL	EH
CRCNEAC00041226	12	14								5	10			DE	FG								BGI	DKM
CRCNEAC00041227	12	14	21							5	8	10	20	DE	FG	GHI							BGI	BIM	DKM	DL
CRCNEAC00041240	14	21								5	20			FG	GHI								BGI	DL
CRCNEAC00041378	12	14	21							5	8	10	20	DE	FG	GHI							BGI	BIM	DKM	DL
CRCNEAC00041550	5	13								8	10			GHI	AD								BIM	DKM
CRCNEAC00041556	5	13								8	10			GHI	AD								BIM	DKM
CRCNEAC00041563	5	13								8	10			GHI	AD								BIM	DKM
CRCNEAC00042241	9	15								3	x			C	HM								BLM	CG
CRCNEAC00042254	9	15								3	x			C	HM								BLM	CG

## Sheet: d
(d) Retained duplicated CNEs between medaka and human.
	A.				B.				C.				D.
	Medaka				Human				Medaka				Human
CNE	Chr				Chr				Chr				Chr
CRCNEAC00013030	4	12			1	9			M	I			BLM	FI
CRCNEAC00013047	4	12			1	9			M	I			BLM	FI
CRCNEAC00002449	12	15	19		2	10			I	D	DE		ACDIM	DKM
CRCNEAC00005696	15	22			2	15			D	A			ACDIM	AJ
CRCNEAC00014704	22	24			2	14			A	A			ACDIM	A
CRCNEAC00021092	3	6			2	16			J	JK			ACDIM	DJ
CRCNEAC00031660	15	19			2	10			D	DE			ACDIM	DKM
CRCNEAC00019482	3	16			3	6			J	B			BLM	ABDLM
CRCNEAC00019926	1	13			4	13			DEF	HM			FI	CH
CR847317.1	3	9			5	15			J	I			BGI	AJ
CRCNEAC00021888	3	16			5	16			J	B			BGI	DJ
CRCNEAC00021915	3	16			5	16			J	B			BGI	DJ
CRCNEAC00023966	3	16			5	16			J	B			BGI	DJ
CRCNEAC00024005	3	16			5	16			J	B			BGI	DJ
CRCNEAC00026600	6	9			5	15			JK	I			BGI	AJ
CRCNEAC00027434	6	9			5	15			JK	I			BGI	AJ
CRCNEAC00033064	15	19			8	10			D	DE			BIM	DKM
CRCNEAC00033103	9	15	19		8	10			I	D	DE		BIM	DKM
CR847248.1	6	9			9	15			JK	I			FI	AJ
CRCNEAC00017871	1	19			9	10			DEF	DE			FI	DKM
CRCNEAC00018172	6	9			9	15			JK	I			FI	AJ
CRCNEAC00020683	10	21			12	13			FG	C			BIKL	CH
CRCNEAC00020668	10	21			13	x			FG	C			CH	CG
CR846541.1	3	6			15	18			J	JK			AJ	M
CR846542.1	3	6	12		15	18			J	JK	I		AJ	M
CRCNEAC00025062	3	6			18	19			J	JK			M	EJM
CRCNEAC00025102	3	6			18	19			J	JK			M	EJM
CRCNEAC00025119	3	6	7		18	19			J	JK	L		M	EJM
CRCNEAC00028505	7	11			18	20			L	B			M	DL
CRCNEAC00028728	6	11			18	19			JK	B			M	EJM
CR846220.1	11	19			7	17			B	DE			BEHKM	EH
CR846222.1	8	11	19		7	17			E	B	DE		BEHKM	EH
CR846433.1	15	22	24		2	15			D	A	A		ACDIM	AJ
CR846881.1	3	20			8	16			J	M			BIM	DJ
CR846916.1	3	6			4	7	15		J	JK			FI	BEHKM	AJ
CR846975.1	7	8	19	21	2	7	12	17	L	E	DE	C	ACDIM	BEHKM	BIKL	EH
CR846976.1	7	8	19	21	2	7	12	17	L	E	DE	C	ACDIM	BEHKM	BIKL	EH
CR846979.1	8	11	19		7	17			E	B	DE		BEHKM	EH
CR846981.1	8	17	19		2	7	17		E	M	DE		ACDIM	BEHKM	EH
CR846982.1	8	17			2	7	17		E	M			ACDIM	BEHKM	EH
CR847189.1	8	11	19	21	7	17			E	B	DE	C	BEHKM	EH
CR847247.1	6	9			9	15			JK	I			FI	AJ
CR847406.1	12	13			12	17			I	HM			BIKL	EH
CR847432.1	3	12			15	18			J	I			AJ	M
CRCNEAC00000098	3	6	16		5	16			J	JK	B		BGI	DJ
CRCNEAC00000288	12	15	19		2	10			I	D	DE		ACDIM	DKM
CRCNEAC00000295	15	19			9	10			D	DE			FI	DKM
CRCNEAC00000314	1	15	19		9	10			DEF	D	DE		FI	DKM
CRCNEAC00000316	15	19			9	10			D	DE			FI	DKM
CRCNEAC00000323	15	19			9	10			D	DE			FI	DKM
CRCNEAC00000546	12	15	19		2	10			I	D	DE		ACDIM	DKM
CRCNEAC00000560	1	15	19		9	10			DEF	D	DE		FI	DKM
CRCNEAC00000578	1	15	19		9	10			DEF	D	DE		FI	DKM
CRCNEAC00000580	1	15	19		9	10			DEF	D	DE		FI	DKM
CRCNEAC00000587	15	19			9	10			D	DE			FI	DKM
CRCNEAC00000856	15	21			13	x			D	C			CH	CG
CRCNEAC00000878	15	21			13	x			D	C			CH	CG
CRCNEAC00002027	4	21			3	13			M	C			BLM	CH
CRCNEAC00002526	4	21			3	13			M	C			BLM	CH
CRCNEAC00002938	5	23			3	6	7		L	K			BLM	ABDLM	BEHKM
CRCNEAC00002939	5	23			3	7			L	K			BLM	BEHKM
CRCNEAC00002985	5	23			3	7			L	K			BLM	BEHKM
CRCNEAC00006021	4	16			3	13			M	B			BLM	CH
CRCNEAC00006035	4	10			3	x			M	FG			BLM	CG
CRCNEAC00006423	4	10			3	x			M	FG			BLM	CG
CRCNEAC00007441	3	23			11	12			J	K			HJ	BIKL
CRCNEAC00008033	1	15	22	24	2	14			DEF	D	A	A	ACDIM	A
CRCNEAC00008421	1	15			2	14			DEF	D			ACDIM	A
CRCNEAC00008425	1	15	22	24	2	14			DEF	D	A	A	ACDIM	A
CRCNEAC00008429	1	15	22		2	14			DEF	D	A		ACDIM	A
CRCNEAC00010506	9	17			1	9			I	M			BLM	FI
CRCNEAC00010520	9	17			1	9			I	M			BLM	FI
CRCNEAC00011445	5	23			3	7			L	K			BLM	BEHKM
CRCNEAC00011446	5	23			3	7			L	K			BLM	BEHKM
CRCNEAC00011481	5	23			3	7			L	K			BLM	BEHKM
CRCNEAC00012577	10	15			5	10			FG	D			BGI	DKM
CRCNEAC00012581	10	15			5	8	10	20	FG	D			BGI	BIM	DKM	DL
CRCNEAC00014709	1	15	22	24	2	14			DEF	D	A	A	ACDIM	A
CRCNEAC00014727	15	22	24		2	14			D	A	A		ACDIM	A
CRCNEAC00015089	1	15	22		2	14			DEF	D	A		ACDIM	A
CRCNEAC00015205	1	15			2	14			DEF	D			ACDIM	A
CRCNEAC00015213	1	15	22	24	2	14			DEF	D	A	A	ACDIM	A
CRCNEAC00015217	1	15	22		2	14			DEF	D	A		ACDIM	A
CRCNEAC00016388	9	12	15	19	8	10			I	I	D	DE	BIM	DKM
CRCNEAC00016414	15	19			8	10			D	DE			BIM	DKM
CRCNEAC00016419	9	15	19		8	10			I	D	DE		BIM	DKM
CRCNEAC00017869	1	15	19		9	10			DEF	D	DE		FI	DKM
CRCNEAC00017889	1	19			9	10			DEF	DE			FI	DKM
CRCNEAC00018171	6	9			9	15			JK	I			FI	AJ
CRCNEAC00018454	13	21			3	x			HM	C			BLM	CG
CRCNEAC00018536	13	21			3	x			HM	C			BLM	CG
CRCNEAC00019934	1	13			4	13			DEF	HM			FI	CH
CRCNEAC00020676	10	20	21		3	13	x		FG	M	C		BLM	CH	CG
CRCNEAC00020889	3	23			11	12			J	K			HJ	BIKL
CRCNEAC00020890	3	23			11	12			J	K			HJ	BIKL
CRCNEAC00021866	3	6	16		5	16			J	JK	B		BGI	DJ
CRCNEAC00021891	3	16			5	16			J	B			BGI	DJ
CRCNEAC00021949	3	6	16		5	16			J	JK	B		BGI	DJ
CRCNEAC00023944	3	16			5	16			J	B			BGI	DJ
CRCNEAC00023958	3	16			5	16			J	B			BGI	DJ
CRCNEAC00024016	3	6	16		5	16			J	JK	B		BGI	DJ
CRCNEAC00025083	3	7	11		18	19	20		J	L	B		M	EJM	DL
CRCNEAC00025086	3	7	11		18	19	20		J	L	B		M	EJM	DL
CRCNEAC00025094	3	7	11		18	19			J	L	B		M	EJM
CRCNEAC00025095	3	6	11		18	19	20		J	JK	B		M	EJM	DL
CRCNEAC00025098	3	6			18	19			J	JK			M	EJM
CRCNEAC00025105	3	6			18	19			J	JK			M	EJM
CRCNEAC00025107	3	6	11		18	19			J	JK	B		M	EJM
CRCNEAC00025118	3	6	7		18	19	20		J	JK	L		M	EJM	DL
CRCNEAC00025127	3	7	11		18	19	20		J	L	B		M	EJM	DL
CRCNEAC00026603	6	9			5	15			JK	I			BGI	AJ
CRCNEAC00027482	6	9			5	15			JK	I			BGI	AJ
CRCNEAC00027530	6	9			5	15			JK	I			BGI	AJ
CRCNEAC00028513	3	7	11		18	19	20		J	L	B		M	EJM	DL
CRCNEAC00028514	3	7	11		18	19	20		J	L	B		M	EJM	DL
CRCNEAC00028518	3	6	7		18	19	20		J	JK	L		M	EJM	DL
CRCNEAC00028536	3	7			18	19	20		J	L			M	EJM	DL
CRCNEAC00028716	3	7	11		18	19	20		J	L	B		M	EJM	DL
CRCNEAC00028721	3	6	11		18	19	20		J	JK	B		M	EJM	DL
CRCNEAC00028722	6	11			18	19			JK	B			M	EJM
CRCNEAC00028726	6	11			18	19	20		JK	B			M	EJM	DL
CRCNEAC00028737	3	6	7		18	19	20		J	JK	L		M	EJM	DL
CRCNEAC00028741	3	7	11		18	19	20		J	L	B		M	EJM	DL
CRCNEAC00029906	7	17	20	24	8	20			L	M	M	A	BIM	DL
CRCNEAC00033029	9	12	15	19	8	10			I	I	D	DE	BIM	DKM
CRCNEAC00033073	15	19			8	10			D	DE			BIM	DKM
CRCNEAC00033078	9	15	19		8	10			I	D	DE		BIM	DKM
CRCNEAC00033097	9	12	15		8	10			I	I	D		BIM	DKM
CRCNEAC00038780	1	3			4	13			DEF	J			FI	CH
CRCNEAC00039122	3	23			11	12			J	K			HJ	BIKL
CRCNEAC00039125	3	23			11	12			J	K			HJ	BIKL
CRCNEAC00039656	7	8	15	21	2	17			L	E	D	C	ACDIM	EH
CRCNEAC00039658	7	11	21		2	7	12	17	L	B	C		ACDIM	BEHKM	BIKL	EH
CRCNEAC00041226	10	15			5	10			FG	D			BGI	DKM
CRCNEAC00041227	10	15			5	8	10	20	FG	D			BGI	BIM	DKM	DL
CRCNEAC00041240	10	14			5	20			FG	GH			BGI	DL
CRCNEAC00041378	10	15			5	8	10	20	FG	D			BGI	BIM	DKM	DL
CRCNEAC00041550	9	12	15	19	8	10			I	I	D	DE	BIM	DKM
CRCNEAC00041556	9	15	19		8	10			I	D	DE		BIM	DKM
CRCNEAC00041563	9	12	15		8	10			I	I	D		BIM	DKM
CRCNEAC00042241	13	21			3	x			HM	C			BLM	CG
CRCNEAC00042254	13	21			3	x			HM	C			BLM	CG

## Sheet: e
(e) Retained duplicated CNEs between zebrafish, medaka and human. While the paralogous and orthologous chromosomes harbouring each CNE
have been highlighted under the A, B and C columns, their corresponding ancestral vertebrate proto-chromosomes have been highlighted under
columns D, E and F.
	A.									B.				C.				D.									E.				F.
	Zebrafish									Medaka				Human				Zebrafish									Medaka				Human
CNE	Chr									Chr				Chr				Chr									Chr				Chr
CRCNEAC00000314	1	12	13							1	15	19		9	10			DEF	DE	AD							DEF	D	DE		FI	DKM
CRCNEAC00000560	1	12	13							1	15	19		9	10			DEF	DE	AD							DEF	D	DE		FI	DKM
CRCNEAC00000578	1	12	13							1	15	19		9	10			DEF	DE	AD							DEF	D	DE		FI	DKM
CRCNEAC00000856	1	9	21							15	21			13	x			DEF	C	GHI							D	C			CH	CG
CRCNEAC00000878	1	2	9	21						15	21			13	x			DEF	M	C	GHI						D	C			CH	CG
CRCNEAC00017869	1	12	13							1	15	19		9	10			DEF	DE	AD							DEF	D	DE		FI	DKM
CRCNEAC00017889	1	13								1	19			9	10			DEF	AD								DEF	DE			FI	DKM
CRCNEAC00019934	1	15								1	13			4	13			DEF	HM								DEF	HM			FI	CH
CRCNEAC00038780	1	6								1	3			4	13			DEF	LM								DEF	J			FI	CH
CR846982.1	2	9	24							8	17			2	7	17		M	C	M							E	M			ACDIM	BEHKM	EH
CR847432.1	2	7								3	12			15	18			M	FJ								J	I			AJ	M
CRCNEAC00010520	2	5	8							9	17			1	9			M	GHI	IM							I	M			BLM	FI
CRCNEAC00029906	2	8	17	20	23	24				7	17	20	24	8	20			M	IM	A	A	L	M				L	M	M	A	BIM	DL
CR846220.1	3	12	19							11	19			7	17			E	DE	B							B	DE			BEHKM	EH
CR846222.1	3	19								8	11	19		7	17			E	B								E	B	DE		BEHKM	EH
CR846975.1	3	11	12	19						7	8	19	21	2	7	12	17	E	LM	DE	B						L	E	DE	C	ACDIM	BEHKM	BIKL	EH
CR846976.1	3	11	12	19						7	8	19	21	2	7	12	17	E	LM	DE	B						L	E	DE	C	ACDIM	BEHKM	BIKL	EH
CR846979.1	3	12	19							8	11	19		7	17			E	DE	B							E	B	DE		BEHKM	EH
CR847189.1	3	12	19							8	11	19	21	7	17			E	DE	B							E	B	DE	C	BEHKM	EH
CRCNEAC00039656	3	6	9	12	23					7	8	15	21	2	17			E	LM	C	DE	L					L	E	D	C	ACDIM	EH
CRCNEAC00039658	3	9	23							7	11	21		2	7	12	17	E	C	L							L	B	C		ACDIM	BEHKM	BIKL	EH
CRCNEAC00002938	4	6	11							5	23			3	6	7		K	LM	LM							L	K			BLM	ABDLM	BEHKM
CRCNEAC00002939	4	6								5	23			3	7			K	LM								L	K			BLM	BEHKM
CRCNEAC00002985	4	6								5	23			3	7			K	LM								L	K			BLM	BEHKM
CRCNEAC00007441	4	7								3	23			11	12			K	FJ								J	K			HJ	BIKL
CRCNEAC00011445	4	6								5	23			3	7			K	LM								L	K			BLM	BEHKM
CRCNEAC00011446	4	6								5	23			3	7			K	LM								L	K			BLM	BEHKM
CRCNEAC00011481	4	6								5	23			3	7			K	LM								L	K			BLM	BEHKM
CRCNEAC00020889	4	7								3	23			11	12			K	FJ								J	K			HJ	BIKL
CRCNEAC00020890	4	7								3	23			11	12			K	FJ								J	K			HJ	BIKL
CRCNEAC00039122	4	7								3	23			11	12			K	FJ								J	K			HJ	BIKL
CRCNEAC00039125	4	7								3	23			11	12			K	FJ								J	K			HJ	BIKL
CR847406.1	5	15								12	13			12	17			GHI	HM								I	HM			BIKL	EH
CRCNEAC00016388	5	13								9	12	15	19	8	10			GHI	AD								I	I	D	DE	BIM	DKM
CRCNEAC00016414	5	13								15	19			8	10			GHI	AD								D	DE			BIM	DKM
CRCNEAC00016419	5	13								9	15	19		8	10			GHI	AD								I	D	DE		BIM	DKM
CRCNEAC00026603	5	18								6	9			5	15			GHI	JK								JK	I			BGI	AJ
CRCNEAC00027482	5	18								6	9			5	15			GHI	JK								JK	I			BGI	AJ
CRCNEAC00027530	5	18								6	9			5	15			GHI	JK								JK	I			BGI	AJ
CRCNEAC00033029	5	13								9	12	15	19	8	10			GHI	AD								I	I	D	DE	BIM	DKM
CRCNEAC00033073	5	13								15	19			8	10			GHI	AD								D	DE			BIM	DKM
CRCNEAC00033078	5	13								9	15	19		8	10			GHI	AD								I	D	DE		BIM	DKM
CRCNEAC00033097	5	13								9	12	15		8	10			GHI	AD								I	I	D		BIM	DKM
CRCNEAC00041550	5	13								9	12	15	19	8	10			GHI	AD								I	I	D	DE	BIM	DKM
CRCNEAC00041556	5	13								9	15	19		8	10			GHI	AD								I	D	DE		BIM	DKM
CRCNEAC00041563	5	13								9	12	15		8	10			GHI	AD								I	I	D		BIM	DKM
CRCNEAC00002027	6	14								4	21			3	13			LM	FG								M	C			BLM	CH
CRCNEAC00002526	6	14								4	21			3	13			LM	FG								M	C			BLM	CH
CRCNEAC00008033	6	13	17	20						1	15	22	24	2	14			LM	AD	A	A						DEF	D	A	A	ACDIM	A
CRCNEAC00008421	6	13								1	15			2	14			LM	AD								DEF	D			ACDIM	A
CRCNEAC00008429	6	13	17							1	15	22		2	14			LM	AD	A							DEF	D	A		ACDIM	A
CRCNEAC00015089	6	13	17							1	15	22		2	14			LM	AD	A							DEF	D	A		ACDIM	A
CRCNEAC00015205	6	13								1	15			2	14			LM	AD								DEF	D			ACDIM	A
CRCNEAC00015217	6	13	17							1	15	22		2	14			LM	AD	A							DEF	D	A		ACDIM	A
CR846881.1	7	24								3	20			8	16			FJ	M								J	M			BIM	DJ
CR846916.1	7	10	11	17	18	19	21	22	23	3	6			4	7	15		FJ	GHI	LM	A	JK	B	GHI	M	L	J	JK			FI	BEHKM	AJ
CRCNEAC00000098	7	16	19	25						3	6	16		5	16			FJ	B	B	JK						J	JK	B		BGI	DJ
CRCNEAC00021866	7	16	19	25						3	6	16		5	16			FJ	B	B	JK						J	JK	B		BGI	DJ
CRCNEAC00021891	7	16								3	16			5	16			FJ	B								J	B			BGI	DJ
CRCNEAC00021949	7	16	19	25						3	6	16		5	16			FJ	B	B	JK						J	JK	B		BGI	DJ
CRCNEAC00023944	7	16								3	16			5	16			FJ	B								J	B			BGI	DJ
CRCNEAC00023958	7	16								3	16			5	16			FJ	B								J	B			BGI	DJ
CRCNEAC00024016	7	16	19	25						3	6	16		5	16			FJ	B	B	JK						J	JK	B		BGI	DJ
CRCNEAC00025083	7	19	23							3	7	11		18	19	20		FJ	B	L							J	L	B		M	EJM	DL
CRCNEAC00025094	7	19								3	7	11		18	19			FJ	B								J	L	B		M	EJM
CRCNEAC00025095	7	19								3	6	11		18	19	20		FJ	B								J	JK	B		M	EJM	DL
CRCNEAC00025098	7	18	19							3	6			18	19			FJ	JK	B							J	JK			M	EJM
CRCNEAC00025105	7	18								3	6			18	19			FJ	JK								J	JK			M	EJM
CRCNEAC00025107	7	18								3	6	11		18	19			FJ	JK								J	JK	B		M	EJM
CRCNEAC00025118	7	19	25							3	6	7		18	19	20		FJ	B	JK							J	JK	L		M	EJM	DL
CRCNEAC00025127	7	19	22							3	7	11		18	19	20		FJ	B	M							J	L	B		M	EJM	DL
CRCNEAC00028513	7	19	23							3	7	11		18	19	20		FJ	B	L							J	L	B		M	EJM	DL
CRCNEAC00028518	7	19	23							3	6	7		18	19	20		FJ	B	L							J	JK	L		M	EJM	DL
CRCNEAC00028536	7	19	22							3	7			18	19	20		FJ	B	M							J	L			M	EJM	DL
CRCNEAC00028716	7	19	23							3	7	11		18	19	20		FJ	B	L							J	L	B		M	EJM	DL
CRCNEAC00028721	7	19								3	6	11		18	19	20		FJ	B								J	JK	B		M	EJM	DL
CRCNEAC00028722	7	18	19							6	11			18	19			FJ	JK	B							JK	B			M	EJM
CRCNEAC00028726	7	19								6	11			18	19	20		FJ	B								JK	B			M	EJM	DL
CRCNEAC00028737	7	19								3	6	7		18	19	20		FJ	B								J	JK	L		M	EJM	DL
CRCNEAC00028741	7	19	22							3	7	11		18	19	20		FJ	B	M							J	L	B		M	EJM	DL
CRCNEAC00010506	8	15								9	17			1	9			IM	HM								I	M			BLM	FI
CRCNEAC00006021	9	22								4	16			3	13			C	M								M	B			BLM	CH
CRCNEAC00018454	9	15								13	21			3	x			C	HM								HM	C			BLM	CG
CRCNEAC00018536	9	15								13	21			3	x			C	HM								HM	C			BLM	CG
CRCNEAC00020676	9	14								10	20	21		3	13	x		C	FG								FG	M	C		BLM	CH	CG
CRCNEAC00042241	9	15								13	21			3	x			C	HM								HM	C			BLM	CG
CRCNEAC00042254	9	15								13	21			3	x			C	HM								HM	C			BLM	CG
CRCNEAC00000288	12	13								12	15	19		2	10			DE	AD								I	D	DE		ACDIM	DKM
CRCNEAC00000295	12	13								15	19			9	10			DE	AD								D	DE			FI	DKM
CRCNEAC00000316	12	13								15	19			9	10			DE	AD								D	DE			FI	DKM
CRCNEAC00000323	12	13								15	19			9	10			DE	AD								D	DE			FI	DKM
CRCNEAC00000546	12	13								12	15	19		2	10			DE	AD								I	D	DE		ACDIM	DKM
CRCNEAC00000580	12	13								1	15	19		9	10			DE	AD								DEF	D	DE		FI	DKM
CRCNEAC00000587	12	13								15	19			9	10			DE	AD								D	DE			FI	DKM
CRCNEAC00012577	12	14								10	15			5	10			DE	FG								FG	D			BGI	DKM
CRCNEAC00012581	12	14	21							10	15			5	8	10	20	DE	FG	GHI							FG	D			BGI	BIM	DKM	DL
CRCNEAC00041226	12	14								10	15			5	10			DE	FG								FG	D			BGI	DKM
CRCNEAC00041227	12	14	21							10	15			5	8	10	20	DE	FG	GHI							FG	D			BGI	BIM	DKM	DL
CRCNEAC00041378	12	14	21							10	15			5	8	10	20	DE	FG	GHI							FG	D			BGI	BIM	DKM	DL
CR846433.1	13	17	20							15	22	24		2	15			AD	A	A							D	A	A		ACDIM	AJ
CRCNEAC00008425	13	17								1	15	22	24	2	14			AD	A								DEF	D	A	A	ACDIM	A
CRCNEAC00014709	13	17								1	15	22	24	2	14			AD	A								DEF	D	A	A	ACDIM	A
CRCNEAC00014727	13	17	20							15	22	24		2	14			AD	A	A							D	A	A		ACDIM	A
CRCNEAC00015213	13	17								1	15	22	24	2	14			AD	A								DEF	D	A	A	ACDIM	A
CRCNEAC00006035	14	22								4	10			3	x			FG	M								M	FG			BLM	CG
CRCNEAC00006423	14	22								4	10			3	x			FG	M								M	FG			BLM	CG
CRCNEAC00041240	14	21								10	14			5	20			FG	GHI								FG	GH			BGI	DL
CR846981.1	16	24								8	17	19		2	7	17		B	M								E	M	DE		ACDIM	BEHKM	EH
CRCNEAC00025086	19	23								3	7	11		18	19	20		B	L								J	L	B		M	EJM	DL
CRCNEAC00028514	19	23								3	7	11		18	19	20		B	L								J	L	B		M	EJM	DL
CR847247.1	23	25								6	9			9	15			L	JK								JK	I			FI	AJ
CRCNEAC00018171	23	25								6	9			9	15			L	JK								JK	I			FI	AJ
