# Supplementary material for: Comparative genomics and evolution of conserved noncoding elements (CNE) in rainbow trout
Source: BMC Genomics. 2009 Jun 23;10:278. doi: 10.1186/1471-2164-10-278 (PMC2711117; doi:10.1186/1471-2164-10-278)
Supplement: Additional file 4 — Oxford grid showing the number of retained duplicated CNE between various chromosomes in (a) zebrafish (b) medaka and (c) human. [file 1471-2164-10-278-S4.xls]

## Sheet: a
The chromosomes that harbour paralogous, doubly conserved blocks are indicated with similar symbols.
Zebrafish	1-DEF													³ 2-4
	2-M	1												³ 5-9
	3-E	21												³ 10-19
	4-K													³ 20
	5-GHI		1
	6-LM	1	1	1	6	1
	7-FJ		6		7	1
	8-IM		4			7	1
	9-C	18	10	4	1		13
	10-GHI			1		1		2
	11-LM			2	3		2	1			1
	12-DE	5		9			1			1	3	2
	13-AD	5			2	12	14	1			2		40
	14-FG	1		1		1	3			1	1		7
	15-HM	3				8		2	3	4	6
	16-B			1	2		1	11		1	1			1	5
	17-A		1	1			4	1	1		1	1		13
	18-JK				1	4		21			1	2						2
	19-B			6				22		1	2	3	5				26	11	3
	20-A		1				1		1					3			1	20
	21-GHI	3	1					2		9	1	1	5		9	5		1	1	1
	22-M			1				5	1	2	1	1			2		1	1	1	4		1
	23-L		1	2	1		2	5	1	3	1	12	1					2	1	7	1	1	1
	24-M	1	2			11	1	4	1	2					1	1	3	1	2		2			4
	25-JK							23									4		7	5				2
		1-DEF	2-M	3-E	4-K	5-GHI	6-LM	7-FJ	8-IM	9-C	10-GHI	11-LM	12-DE	13-AD	14-FG	15-HM	16-B	17-A	18-JK	19-B	20-A	21-GHI	22-M	23-L	24-M	25-JK
		Zebrafish

## Sheet: b
The chromosomes that harbour paralogous, doubly conserved blocks are indicated with similar symbols.
Medaka	1-DEF													³ 2-4
	2-c													³ 5-9
	3-J	2												³ 10-19
	4-M													³ 20
	5-L
	6-JK			68
	7-L		1	14		1	4
	8-E	20						3
	9-I			1			11
	10-FG				2
	11-B			12			6	11	3
	12-I			2	3	1	1			30
	13-HM	3											1
	14-GH			1		1				2	3			8
	15-D	23					1	2	1	9	7	1	10		1
	16-B			14	1		5	1				5				1
	17-M			1	1		1	1	2	3				2
	18
	19-DE	7					1	2	6	8		4	7			81		1
	20-M			3				1			1							2
	21-C		32	1	2			4	4		3	2		4		1					1
	22-A	7					1	1								8	2			1
	23-K			6		6										1				1
	24-A	4					1	1								5	3	1		1	3		35
		1-DEF	2-c	3-J	4-M	5-L	6-JK	7-L	8-E	9-I	10-FG	11-B	12-I	13-HM	14-GH	15-D	16-B	17-M	18	19-DE	20-M	21-C	22-A	23-K	24-A
		Medaka

## Sheet: c
The chromosomes that harbour paralogous, doubly conserved blocks are indicated with similar symbols.
Human	1-BLM													³ 2-4
	2-ACDIM	2												³ 5-9
	3-BLM	2	1											³ 10-19
	4-FI	1	3	1										³ 20
	5-BGI	1
	6-ABDLM	5	1	2	1
	7-BEHKM		7	16	1		1
	8-BIM			3		3
	9-FI	8	2						1
	10-DKM	1	5		7	10	1		22	11
	11-HJ	1	1		1		1	1			1
	12-BIKL	2	4		2	1	1	3			1	6
	13-CH	1	1	6	6		1				1	1	2
	14-A	1	13
	15-AJ	2	11	1	2	10	1	1		4	1	1	1	1
	16-DJ	1	1			21			4
	17-EH		7					10					5
	18-M			1												4	8
	19-EJM	1	2		1		1				1	1	1	1		1			23
	20-DL					4	1		4		3				3		1		16	15
	21
	22		1															1
	X-CG	1	2	7	1		1				1	1	1	9		1	1			1
		1-BLM	2-ACDIM	3-BLM	4-FI	5-BGI	6-ABDLM	7-BEHKM	8-BIM	9-FI	10-DKM	11-HJ	12-BIKL	13-CH	14-A	15-AJ	16-DJ	17-EH	18-M	19-EJM	20-DL	21	22	X-CG
		Human
