# Supplementary material for: Comparative genomics and evolution of conserved noncoding elements (CNE) in rainbow trout
Source: BMC Genomics. 2009 Jun 23;10:278. doi: 10.1186/1471-2164-10-278 (PMC2711117; doi:10.1186/1471-2164-10-278)
Supplement: Additional file 5 — Oxford grid showing the distribution of the retained inter-species CNE between various chromosomes in (a) zebrafish (b) medaka and (c) human. [file 1471-2164-10-278-S5.xls]

## Sheet: a
	Oxford grid showing the distribution of the retained inter-species conserved noncoding elements (CNE) between various chromosomes
Zebrafish	1-DEF													³ 2-4
	2-M	1												³ 5-9
	3-E													³ 10-19
	4-K													³ 20
	5-GHI		1
	6-LM	1		1	6
	7-FJ		1		5
	8-IM		2			1
	9-C	2	2	2			1
	10-GHI							1
	11-LM			2	1		1	1			1
	12-DE	4		6			1			1		2
	13-AD	5				10	6						11
	14-FG						2			1			5
	15-HM	1				1			1	4
	16-B							7
	17-A		1				4	1	1		1	1		9
	18-JK					3		5			1	1						1
	19-B			6				20			1	3	5				4	1	3
	20-A		1				1		1					3				4		1
	21-GHI	2	1					1		2	1	1	3		4			1	1	4
	22-M							4		1	1	1			2			1	1	4		1
	23-L		1	2			1	5	1	2	1	1	1					2	1	7	1	1	1
	24-M		2					1	1	1							1	1			1
	25-JK							5									4			5
		1-DEF	2-M	3-E	4-K	5-GHI	6-LM	7-FJ	8-IM	9-C	10-GHI	11-LM	12-DE	13-AD	14-FG	15-HM	16-B	17-A	18-JK	19-B	20-A	21-GHI	22-M	23-L	24-M	25-JK
		Zebrafish

## Sheet: b
	Oxford grid showing the distribution of the retained inter-species conserved noncoding elements (CNE) between various chromosomes
Medaka	1-DEF													³ 2-4
	3-J	1												³ 5-9
	4-M													³ 10-19
	5-L
	6-JK		13
	7-L		12			3
	8-E						3
	9-I					5
	10-FG			2
	11-B		11			5	9	3
	12-I		1						5
	13-HM	1										1
	14-GH									1
	15-D	14					1	1	8	5		7
	16-B		7	1		4
	17-M						1	2	2
	19-DE	6					2	6	6		4	5			19		1
	20-M		1				1			1							1
	21-C			2			4	4		1	2		4		3			3	1
	22-A	7													9
	23-K		5		6
	24-A	4					1								6		1		1		6
		1-DEF	3-J	4-M	5-L	6-JK	7-L	8-E	9-I	10-FG	11-B	12-I	13-HM	14-GH	15-D	16-B	17-M	19-DE	20-M	21-C	22-A	23-K	24-A
		Medaka

## Sheet: c
	Oxford grid showing the distribution of the retained inter-species conserved noncoding elements (CNE) between various chromosomes
Human	1-BLM													³ 2-4
	2-ACDIM													³ 5-9
	3-BLM													³ 10-19
	4-FI
	5-BGI
	6-ABDLM			1
	7-BEHKM		5	6	1		1
	8-BIM					3
	9-FI	2
	10-DKM		2			5			13	10
	11-HJ
	12-BIKL		3					3				5
	13-CH			4	2
	14-A		10
	15-AJ		1		1	3		1		2
	16-DJ					7			1
	17-EH		6					9					4
	18-M															1
	19-EJM																		19
	20-DL					4			4		3								14	14
	21
	22
	X-CG			7										3
		1-BLM	2-ACDIM	3-BLM	4-FI	5-BGI	6-ABDLM	7-BEHKM	8-BIM	9-FI	10-DKM	11-HJ	12-BIKL	13-CH	14-A	15-AJ	16-DJ	17-EH	18-M	19-EJM	20-DL	21	22	X-CG
		Human
