# Supplementary material for: Comparative genomics and evolution of conserved noncoding elements (CNE) in rainbow trout
Source: BMC Genomics. 2009 Jun 23;10:278. doi: 10.1186/1471-2164-10-278 (PMC2711117; doi:10.1186/1471-2164-10-278)
Supplement: Additional file 6 — Two-way comparison showing the number of duplicated CNE retained between human, zebrafish and medaka's homologous chromosomal regions and their corresponding ancestral Actinopterygian proto-chromosomes. (a) human-medaka; (b) human-zebrafish; (c) medaka-zebrafish. [file 1471-2164-10-278-S6.xls]

## Sheet: a
Human																									³ 10
	18(M)-19(EJM)-[19]			8	12	11		8												5					³ 7
	18(M)-19(EJM)-20(DL)-[14]			5	11	9		7												5
	8(BIM)-10(DKM)-[13]	8							8	5					6						5
	9(FI)-10(DKM)-[10]	9	5										6
	2(ACDIM)-14(A)-[10]		9				8					7					5	5
	7(BEHKM)-17(EH)-[9]													6
	5(BGI)-16(DJ-[7]			4							7
	3(BLM)-x(CG)-[7]
	3(BLM)-7(BEHKM)-[6]															6
	2(ACDIM)-7(BEHKM)-17(EH)-[6]													3
	11(HJ)-12(BIKL)-[5]																							5
	5(BGI)-10(DKM)-[5]																					5
		15(D)-19(DE)-[19]	1(DEF)-15(D)-[14]	3(J)-6(JK)-[13]	3(J)-7(L)-[12]	3(J)-11(B)-[11]	15(D)-22(A)-[9]	7(L)-11(B)-[9]	9(I)-15(D)-[8]	12(I)-15(D)-[7]	3(J)-16(B)-[7]	1(DEF)-22(A)-[7]	1(DEF)-19(DE)-[6]	8(E)-19(DE)-[6]	9(I)-19(DE)-[6]	5(L)-23(K)-[6]	15(D)-24(A)-[6]	22(A)-24(A)-[6]	6(JK)-9(I)-[5]	6(JK)-11(B)-[5]	9(I)-12(I)-[5]	10(FG)-15(D)-[5]	12(I)-19(DE)-[5]	3(J)-23(K)-[5]
		Medaka

## Sheet: b
Human	18(M)-19(EJM)-[19]	15				6														³ 10
	18(M)-19(EJM)-20(DL)-[14]	12				6														³ 7
	8(BIM)-10(DKM)-[13]			10
	9(FI)-10(DKM)-[10]		9										5
	2(ACDIM)-14(A)-[10]				8					6
	7(BEHKM)-17(EH)-[9]								5		6					5
	5(BGI)-16(DJ-[7]	4					7											4	4
	3(BLM)-x(CG)-[7]
	3(BLM)-7(BEHKM)-[6]							6
	2(ACDIM)-7(BEHKM)-17(EH)-[6]								2		2					2
	11(HJ)-12(BIKL)-[5]											5
	5(BGI)-10(DKM)-[5]													5
		7(FJ)-19(B)-[20]	12(DE)-13(AD)-[11]	5(GHI)-13(AD)-[10]	13(AD)-17(A)-[9]	19(B)-23(L)-[7]	7(FJ)-16(B)-[7]	4(K)-6(LM)-[6]	3(E)-12(DE)-[6]	6(LM)-13(AD)-[6]	3(E)-19(B)-[6]	4(K)-7(FJ)-[5]	1(DEF)-13(AD)-[5]	12(DE)-14(FG)-[5]	7(FJ)-18(JK)-[5]	12(DE)-19(B)-[5]	7(FJ)-23(L)-[5]	7(FJ)-25(JK)-[5]	19(B)-25(JK)-[5]
		Zebrafish

## Sheet: c
Zebrafish	7(FJ)-19(B)-[20]			11		2					4									4					³ 10
	12(DE)-13(AD)-[11]	11	5							2			5										2		³ 7
	5(GHI)-13(AD)-[10]	8							8	5					6						5		3
	13(AD)-17(A)-[9]						9										6	6
	19(B)-23(L)-[7]				6	5		5
	7(FJ)-16(B)-[7]			4							7
	4(K)-6(LM)-[6]															6
	3(E)-12(DE)-[6]													4
	6(LM)-13(AD)-[6]						4
	3(E)-19(B)-[6]													5
	4(K)-7(FJ)-[5]																							5
	1(DEF)-13(AD)-[5]	4	4										5
	12(DE)-14(FG)-[5]																					5
	7(FJ)-18(JK)-[5]			4		2														2
	12(DE)-19(B)-[5]													4
	7(FJ)-23(L)-[5]				4	3		3
	7(FJ)-25(JK)-[5]			5							4
	19(B)-25(JK)-[5]			5							4
		15(D)-19(DE)-[19]	1(DEF)-15(D)-[14]	3(J)-6(JK)-[13]	3(J)-7(L)-[12]	3(J)-11(B)-[11]	15(D)-22(A)-[9]	7(L)-11(B)-[9]	9(I)-15(D)-[8]	12(I)-15(D)-[7]	3(J)-16(B)-[7]	1(DEF)-22(A)-[7]	1(DEF)-19(DE)-[6]	8(E)-19(DE)-[6]	9(I)-19(DE)-[6]	5(L)-23(K)-[6]	15(D)-24(A)-[6]	22(A)-24(A)-[6]	6(JK)-9(I)-[5]	6(JK)-11(B)-[5]	9(I)-12(I)-[5]	10(FG)-15(D)-[5]	12(I)-19(DE)-[5]	3(J)-23(K)-[5]
		Medaka
