# Supplementary material for: Comparative genomics and evolution of conserved noncoding elements (CNE) in rainbow trout
Source: BMC Genomics. 2009 Jun 23;10:278. doi: 10.1186/1471-2164-10-278 (PMC2711117; doi:10.1186/1471-2164-10-278)
Supplement: Additional file 7 — Inter-vertebrate CNE specific primers, their annealing temperature and the expected product size in rainbow trout. [file 1471-2164-10-278-S7.xls]

## Sheet: Sheet1
Inter-vertebrate conserved noncoding element (CNE) specific primers, their Annealing Temperature (AT) and the expected product
size in rainbow trout.
	Forward Primer	Reverse Primer	AT	Product Size
CNE152	CATGTCTGCACAGCAAATCA	TGCTTGACAAATGGTGCTTAGA	53	8242-8446
CNE589-946	TGRAATCACATAAACTTCCWASAA	TGATCAGTTAAATTGAAAATCAGC	54	1555-1559
CNE548-549	GGCATATTAATCATCTTTTCAACAAAC	GCTTCATTTCATGCTTGATTTACTT	52	1590
CNE594-596	TCAGAAATGAAGTGAATTAAA	TAGCATGCAAATTGTTTAAT	50	2333
CNE590-591	ACTGACTCGAGCGGCACAC	TCTCAAATCCACTAAAATCAACACA	61	3486
CNE1040-1046	GCTACTTCAGCATGAAATTGAAA	TTGCATCTATTTGGCCTGTG	56	3908
CNE1215-1216	ACACAAAGGCAACTAGGATCT	AATCTGTGTATATCTCGATGTTTTT	48	3174-3198
CNE821-822	AATCCAGCGTGTAATGACTGC	TGCTCCTTCATGGAACACTG	56	5868-7557
CNE140-141	CTGCATTCCCTGCTGACTTA	RGTTGACATATGGCKGCTAA	60	1923-2154
CNE377-381	GTCAACCTGCCCTTCTGCT	TGGACAGAGGATAATAACATGTAAAA	56	2613
CNE1000-1011	TGAACAATGATTTTCGTATTGG	GGCCTCAGAGGAGAAAGTGA	55	5348
CNE270-275	CCYRGTAATTYAATTCTTGTKWGAAA	GGCAGAACAGCTGGTGAATAG	55	936-959
CNE268-274	TGTGCTTTTGTGTTTTGTCAGA	TGTAATTGGGCATCAGTAGTTAATGT	58	2179
CNE432	AGAAATTAAGCTCAAACTTGACGTG	CGCCCATCTGTTGCTTTT	55	2018
CNE236-242	AAGCAGCAGAAGACGCTGA	TAGAGGGCATTATGCAAGAAATG	58	4459
CNE249-257	ACAYCCKTCAACCAAATCAA	AATCCGTAATTGAAATGGAAAATC	54	912
CNE782-785	CTAGTCTGCATGGTGATGAACAGT	CCAACTGAGAACACAGATAATGCT	48	3801-3896
CNE786-805	CCTGCTGAAGGATAACAAATGACT	TGAAATGAAGCTCACTCAATAAATC	48	3743
CNE173-175	GAACAGCCAGTCAATGGAGA	ATGGAACGCATGATTAAAATTACC	51	963-989
CNE1158-1160	TAAAATATTAATGGGGCACAGAGTG	GTAGTCAGCGATGCGTCAGA	55	1767
CNE210-217	GCTCAGTAAACCAGCACAAATTATC	AATAGCAGATCAATAAGTTTCAAAGTC	55	2244
CNE1117-1131	GGTATCTGACAGARGGRACADCTC	AAATGACATTAAGGGAGACAATGAA	51	3875-4000
CNE848-849	AATGGTACTTTGCTTGGATTTAAGA	CAGGCTAAAAGAAATAAGCTGTTTG	52	886-907
CNE79-83	AACTTTATTTTCAGCGGTGCAT	TGAATGACCGATTAATCAACCT	58	3333
CNE391	ARGCAAATTTGTGCAAATRAAAA	AGGCACCMATACTTCAGATTG	58	957
CNE996-1102	CAGACGTTCCTTGTAACTCTCTTTT	TYGGACCAAGTCAGSTGGTA	56	5946
CNE998-1310	ATAAAATACCTCAGTGGATGAGTGC	AAGCTGTTTGATTTGGTCAATTTT	56	3263
CNE535-540	CTTATCAAATGTCACACCTGCATCT	CATTATGTCTGCSGGGGTTA	55	717*
CNE903-904	CCCTAGAAGTGAAGTTGCCATC	TCAATAAGMATGTTAATATCAAACAAA	55	1559
CNE385-386	ATCTAAATTGCAARAGAYGAACAAG	TGWTRATGTGATTTATGATTTAAAAGG	55	1045-1072
CNE1056-1058	TGTCAGTACAAAAATTATCAGCCAGT	AAARTGACACTYGAGATAAACAGAATG	58	1605-1659-1767
CNE170-184	CCACTGATCTGAGCTTGAAATG	TCTGGCTTTGGTATRTAATTATGC	58	1070
CNE116-118	CTCCCCAAAACCATAAAACTKACTT	TCYCASTCATTTCCATAATTCA	48	3085
CNE1198-1199	GAYRTAAGCWAATGTTGATTTATTCAG	GCSMTTBCTRCAAATGGATG	48	5125
CNE864-865	ACDGCTGCATGATTTAGAATGACTA	GTCAGCCTACAGATGTGSCTTT	56	4513
CNE837-868	TGATCTCAATTAGATTATGYCTCTC	ATAATTATTGCATTATGGGARCAGT	48	2823
CNE1232-1235	GGTCCTTGTGATTGCTCATTAACT	CHGCAGYTCCACTTGTCAG	58	841-1549
CNE395-396	TAAGCAAATTACCTGAATCATTGC	TCATGYAAACCGAAAASTGTTTCT	50	3486*
CNE765-767	AGACTCAACAATAAATGGTAAAGCAG	CACTTGCATTGTTAATTTGAGATG	58	2554
CNE523-524	ATGATCATTAATTTCTGGAGTGGAA	YCCWTGGCAGTGAACTATTGG	58	2652
CNE718-719	GAGACTTATTGAGGTAGAAACCATAAA	GCACTCAACTTAATCAGCCATTTT	58	3215-3869
