# Supplementary material for: Comparative genomics and evolution of conserved noncoding elements (CNE) in rainbow trout
Source: BMC Genomics. 2009 Jun 23;10:278. doi: 10.1186/1471-2164-10-278 (PMC2711117; doi:10.1186/1471-2164-10-278)
Supplement: Additional file 10 — Primers used for the genotyping assays in different salmonids species. [file 1471-2164-10-278-S10.xls]

## Sheet: Sheet1
	Primers used for the genotyping assays, the expected product size in rainbow trout and the optimized Annealing Temperature (AT). The last four columns also
	show if any amplified product was observed (YES/NO) in Arctic charr (AC) and Atlantic salmon (AS) as well as the number of amplicons (# Bands)
	CNE	Primer Name	Forward Primer	Primer Name	Reverse Primer	Size of PCR	AT	AC	# Bands	AS	# Bands
CNE1a	CNE152	CNE1a-F2	AGCTGTCTGCTGGATGTGTG	CNE1a-R2	TGCTTGACAAATGGTGCTTAGA	331	47-62	YES	2	YES	2
		CNE1a-F3	CACGTATAAACGGGTGAGTATAGA	CNE1a-R3	CATTAAATGGCCCTTCGTCA	487	47-62	YES	2	YES	2
		CNE1a-F4	GCTCCCTCCACAGCTAGACA	CNE1a-R4	TCATCAGCATCCCTGTGAAA	377	47-62	YES	1	YES	1
CNE1-3	CNE589-946	CNE1-F2	GGCGGAATTTTCATGAGCTT	CNE1-R2a	TATTGCCATGGCGCAGAT	260	55	YES	1	YES	1
		CNE1-F2	GGCGGAATTTTCATGAGCTT	CNE1-R2b	GATGTAAAGCTGCCCCTCTG	522	55	YES	1	YES	2
		CNE1-F3	TGAAAACAGATCCAAATACAATGG	CNE1-R3	CAGTGTGCAGCCACGATACT	333	60	YES	1	YES	2
		CNE1-3-F4i	ACATCCATTCCAGTGTGGTGTA	CNE1-3-R4	CCCAATAAGTCATTGCTTCCTC	217	60	YES	1	YES	1
CNE2-17	CNE548-549	CNE2-F2	TCTGATAGGGCACGAGGATT	CNE2-R2a	ACCACCACATGGAAAAGGAA	300	56-60	YES	1	YES	2
		CNE2-F2	TCTGATAGGGCACGAGGATT	CNE2-R2b	CGCTCACCCACTTGCTAAAC	460	60	YES	1	YES	2
		CNE2-F3a	GCCCTCCCTCCAGACAAT	CNE2-R3	GTGTTGCCGGATCATCACTC	300	55	YES	1	NO	-
		CNE2-F4	TAGGGCACAAGGATTTGGAG	CNE2-R4a	CCAACGCACTCAAACAGACT	207	56	YES	1	YES	1
		CNE2-F4	TAGGGCACAAGGATTTGGAG	CNE2-R4b	TTGAGCTTGTGGTTGGTCAG	360	61	YES	1	YES	2
CNE3a	CNE594-596	CNE3a-F2	GCTCAAAGCTATGCTCAGACAG	CNE3a-R2	AAATGTGAAGAATGAAGCATGG	243	56-59	YES	1	YES	2
CNE3b	CNE590-591	CNE3b-F2	ATGCGGCTAGTTGGTAAGTAAA	CNE3b-R2	ATAAGAGCAGCCTTTCTCACAG	251	56-62	YES	1	YES	2
		CNE3b-F3	GAGCTGTTGTGTGCTGTTAAGG	CNE3b-R2	ATAAGAGCAGCCTTTCTCACAG	492	58-62	YES	2	YES	1
		CNE3b-F4	GGTAGCTATCTGGCCATCCA	CNE3b-R4	TCAGCTGTCATACCCCATCA	242	60	NO	-	YES	3
CNE4b	CNE1040-1046	CNE4b-F3	CCGTGTGTCTGACCTTTAAGTG	CNE4b-R3	CTCTAGACGGAGCAGTGTGATG	241	55-60	YES	1	YES	2
CNE4c	CNE1215-1216	CNE4c-F2	GATCAGGTTGATACAACGATGG	CNE4c-R2	GTGAGATGGTTAGGACACAGCA	327	51-60	YES	1	YES	2
		CNE4c-F3	TGATCCTGTAATGCTGCCTCT	CNE4c-R3	CATTCCAGAAACGTGGAACAT	346	60	YES	1	YES	2
CNE5a	CNE821-822	CNE5a-F1	AATCCAGCGTGTAATGACTGC	CNE5a-R2i	AGTGTGTTTGACCCCTCTGG	347	60	YES	1	YES	1
		CNE5a-S3	TTGTCAGTCTGCATGAATATGG	CNE5a-S10	AATGGTGGTAACGGGATTGA	220	60	YES	2	YES	1
CNE5b	CNE140-141	CNE5b-F2	GCCTTTGTGACAAGTATTGCAT	CNE5b-R2	TCCATGTTTTCTAGGTGGCTTT	298	56	YES	2	YES	2
		CNE5b-F3	ATTGAAGAGACGGGGAACACTA	CNE5b-R3	ACGTTCTGACACCAAATGACTG	548	56-62	YES	1	NO	-
CNE6a	CNE377-381	CNE6a-F3	GAAAAATGGACAGGTTGACACA	CNE6a-R2	GGCTAGGTTCACATCCTGCTAC	354	56	YES	1	YES	1
CNE6b	CNE1000-1011	CNE6b-F3	CCTCACTACTTTCCGCAGTTTT	CNE6b-R3	ACCTAGGAGAGTAGGGGGAACA	337	60	YES	2	YES	2
CNE7a	CNE270-275	CNE7a-F2	CACCCCACAAGGTCACTTTTA	CNE7a-R2	TCATTTCAGCAAGGTGTTCATT	473	48-59	YES	1	YES	1
		CNE7a-F3	CTATTAAGGCAGCTGAGGCTGT	CNE7a-R3	GGCAGTCTCTTTGAAGGAGGTA	249	59-62	YES	1	YES	2
CNE7b	CNE268-274	CNE7b-F4	GCCCTAGGGGTAATTAGTGTCC	CNE7b-R3	CATACGCAAACAAAGAATGGAA	426	58-62	NO	-	YES	2
		CNE7b-F5	CTCTTGGCGTCCTATTTTGTG	CNE7b-R5	TGGGTAAGTGAAAGGATGCTC	437	58	YES	1	YES	1
CNE7-25a	CNE432	CNE7-25a-F2	AGTTAAGCCACGAATCAAGAGC	CNE7-25a-R2	ATATCCGGAAAGCATTTCAAAC	239	60	YES	1	YES	2
CNE8a	CNE236-242	CNE8a-F2	ACAAAAAGCAGCCAAAGTCAA	CNE8a-R2	ATGCAAGGCTGAGTAAAAGCA	431	58-62	YES	2	YES	1
CNE8b	CNE249-257	CNE8b-F2	AAGGGGATAAAACACTGCAA	CNE8b-R2	AATTCATGCCGAAAGTCAAG	390	48-59	YES	2	YES	1
CNE9a	CNE782-785	CNE9a-F3	TGTGTACAGCTGTGGTCTTCTC	CNE9a-R3	ATCCACTATCCACTTCTTCATTCT	203	55-60	YES	1	YES	1
CNE9b	CNE786-805	CNE9b-F2	TGTGAACCAATAAACGCTTCTG	CNE9b-R2	TAGCACAAGAGTCAGCAAGAGG	179	55	YES	2	YES	2
CNE10a	CNE173-175	CNE10a-F2	GATGCACTGCGGTGTAATAAAA	CNE10a-R2	TGCTGAAGATGAAGTAGGAGCA	350	59-62	YES	1	YES	1
CNE11a	CNE1158-1160	CNE11a-F2	CGCACAACAAAGACCAGATG	CNE11a-R2	GCATGCACACGCATATACAG	497	56-62	YES	1	YES	1
CNE12a	CNE210-217	CNE12a-F2	GTGATTGTTTTCGGGTGTTTTT	CNE12a-R2	CAGGCTCCAGTGAACACCTAAT	446	58-62	YES	1	YES	1
CNE12b	CNE1117-1131	CNE12b-F2ii	ACAGAGTTTCAGGGCTGGAG	CNE12b-R2ii	TCAGCACAGAAGATAGGGTCAG	281	55-60	YES	3	YES	1
CNE13a	CNE848-849	CNE13a-F2	CTCTCCCGTGTGGATCATTT	CNE13a-R2	TTGAGCCCCAGTAAAGACAA	236	48-62	YES	2	YES	2
CNE13b	CNE79-83	CNE13b-F2	CAGTCAATCTCAAACCCAACAG	CNE13b-R2	AGCTCTTGCTGCCTTTAGAATC	310	60	YES	2	YES	2
CNE14a	CNE391	CNE14a-F3	TTGTGCAAATGAAAAAGGATTG	CNE14a-R5	TTTATGGAAGTTGTCAGGAAAGC	709	60	YES	1	YES	2
		CNE14a-F4	TGTGAGAGAGGTTTGGAAGTCA	CNE14a-R1	AGGCACCMATACTTCAGATTG	574	47	NO	-	YES	2
CNE15a	CNE996-1102	CNE15a-S2	ACCTCTGTAGTCTGCTGGAACA	CNE15a-R2	GATTGTGGTCAAAAACAATCCA	266	47-62	YES	1	YES	1
CNE15b	CNE998-1310	CNE15b-F2	GAAAATAATGGGCAATCTCTGC	CNE15b-S2	GAGAGGGTGCTTCTGGGTAA	341	59-62	YES	2	YES	2
CNE16a	CNE535-540	CNE16a-F2	AACACGATAACAGCCACAACAC	CNE16a-R2	CTCCATGCCAGATGATTTGTTA	155	47-51	YES	2	YES	2
CNE16b	CNE903-904	CNE16b-F2	GTTTTCACATGCAGGACCAATA	CNE16b-R2	TACACAGACCTCACCTGGACAC	386	58-62	YES	2	YES	2
CNE17a	CNE385-386	CNE17a-F2	ATTGCAAGAGATGAACAAGCAA	CNE17a-R2ii	CTGGGAGGGAAAATACATTCAA	238	56-62	YES	1	YES	2
		CNE17a-F3i	TTCCAGCAACACCTTTGTATGA	CNE17a-R3i	CTTAAAATTGCCCTCAAGTTGG	261	51-62	YES	1	YES	1
CNE17b	CNE1056-1058	CNE17b-S1	CGTTTCATGGTTGTACACAGG	CNE17b-R2i	GGACAAGGCATCAGCTTATTTT	161	47-62	YES	1	YES	1
		CNE17b-F1	TGTCAGTACAAAAATTATCAGCCAGT	CNE17b-R2ii	TCACAGGCCTTGGTTTTAATG	285	51-61	YES	1	YES	1
		CNE17b-F1	TGTCAGTACAAAAATTATCAGCCAGT	CNE17b-R3iii	GAAGTAGCTCCTGAATTGAATGG	255	61	YES	2	YES	2
CNE19a	CNE116-118	CNE19a-F2	ACAGTGAACATCCACGTGTCC	CNE19a-R2	AACGCACAACAATCACATAAGG	446	60	YES	1	YES	1
		CNE19a-F3	CATATTTACCCCTGGATGAGGA	CNE19a-R3	ATGCCACGTTGAATTATTTTCC	346	47-62	YES	1	NO	-
CNE20a	CNE1198-1199	CNE20a-F2	GAGGGTGGAGAATCTCTGATTG	CNE20a-R2	CGGTGAAGTCCCATAGTCCTAC	277	60	YES	2	YES	5
		CNE20a-F3	AGAGCCCCCTAGTAAAGGTGTC	CNE20a-R3	GCATGCAGGGATTTGTAGTTTT	285	60	YES	3	YES	3
CNE21a	CNE837-868	CNE21a-F2	CTGGTATTTCACCAGCTCAACA	CNE21a-R2	GCAGATGTAAGACGACCAATCA	294	60	YES	1	NO	-
		CNE21a-F3	TTGGTTGCATTCCAAACACTTA	CNE21a-R3	TTCAAGGTCTCAGAGCAAGTGA	311	60	YES	2	YES	2
CNE21-22a	CNE864-865	CNE21-22a-F2	TTTACCATTGATCCACCGCTAT	CNE21-22a-R2	GTCATGGGAAAAGAAGGTGTTC	277	60	YES	1	YES	1
		CNE21-22a-F3	TCTGCTAACCGTTGGAGATTTT	CNE21-22a-R3	CATTTTAAGCCCCAGTTTCAAG	219	60	YES	1	YES	1
CNE22a	CNE1232-1235	CNE22a-F2	TTAAGTGATTCTGTCTCGCTAA	CNE22a-R2i	CCATTCAAAGACACATCAGGAA	268	47-62	YES	1	YES	1
		CNE22a-F2	TTAAGTGATTCTGTCTCGCTAA	CNE22a-R2ii	GAGTGGCATTTAGAGACCCATC	273	47-62	YES	1	YES	1
CNE22b	CNE395-396	CNE22b-F4	TGACGTCAGATCAGAAGACACAA	CNE22b-R4	CATGCAAACCGAAAAGTGTTTC	290	47-62	YES	1	NO	-
		CNE22b-F5	TTTGCTAAGTTTTCCCATTAGGC	CNE22b-R5	TCAATGTGTTCAGTCTGTTGTCA	334	47-62	NO	-	YES	2
CNE23a	CNE765-767	CNE23a-F2	GTCCTTTGGACAAGGACATGA	CNE23a-R2	GCCCTGTCTTGTCTTTGAGTG	246	47	NO	-	YES	1
		CNE23a-F3	TCGGTTTACAAAGGTATCGTG	CNE23a-R3	AACGTGTCAGTAGCGTGGTG	409	60	NO	-	YES	1
		CNE23a-R1	CACTTGCATTGTTAATTTGAGATG	CNE23a-R2	GCCCTGTCTTGTCTTTGAGTG	655	60	-	-	-	-
CNE23b	CNE523-524	CNE23b-F2	TATGGGCGATTTCAATACCTCT	CNE23b-R2	TCAATCGCTTCAAATGATTCC	227	60	YES	1	YES	1
CNE24a	CNE718-719	CNE24a-F4	TCGGTACAATGGCTACTCCTTTA	CNE24a-R4	TGTCGCTATCTTCCTCACGTTAT	222	47-62	YES	2	NO	-
		CNE24a-F5	ATTCTCAGACTCATTCATGCACA	CNE24a-R5	TTTGAGCTATTTTCGGGTATTTG	318	47-62	YES	1	NO	-
		CNE24a-F6	GAGGAAGTCGGAAGTACAGGTTT	CNE24a-R6	ATAATTGCCGTTTCATCCCTATT	371	47-62	YES	1	NO	-
		CNE24a-F7	AGTGTAGCATAGCCTACCGGAGT	CNE24a-R7	TCCACATAATGAATTGTCCTTCC	283	47	NO	-	YES	-
