# Supplementary material for: Comparative genomics and evolution of conserved noncoding elements (CNE) in rainbow trout
Source: BMC Genomics. 2009 Jun 23;10:278. doi: 10.1186/1471-2164-10-278 (PMC2711117; doi:10.1186/1471-2164-10-278)
Supplement: Additional file 12 — Genes associated with CNE that were conserved among human, medaka and zebrafish genomes. [file 1471-2164-10-278-S12.xls]

## Sheet: Sheet1
The Conserved Non-coding elements (CNE) investigated in this study and their associated genes across human, medaka and zebrafish genomes. It should be noted that only genes
which have retained their association among all three species have been reported.
EGI= Ensembl Gene ID
AGN=Associated Gene Name
DE=Description
HCN=Human Chromosome Name
GS=Gene Start (bp)
MEGI=Medaka Ensembl Gene ID
MCN=Medaka Chromosome Name
ZEGI=Zebrafish Ensembl Gene ID
ZCN=Zebrafish Chromosome Name
RLG=Rainbow Trout Linkag Group Name
CNE	Rainbow trout	Human					Medaka		Zebrafish
	RLG	EGI	AGN	DE	HCN	GS	MEGI	MCN	ZEGI	ZCN
CNE152	14-20	ENSG00000151623	NR3C2	Mineralocorticoid receptor (MR) (Nuclear receptor subfamily 3 group C member 2). [Source:Uniprot/SWISSPROT;Acc:P08235]	4	149219365	ENSORLG00000007530	1	ENSDARG00000037025	1
		ENSG00000164169	AC093835.3	TPR repeat-containing protein LOC90826. [Source:Uniprot/SWISSPROT;Acc:Q6P2P2]	4	148778784	ENSORLG00000007452	1	ENSDARG00000036755	1
		ENSG00000151615	POU4F2	POU domain, class 4, transcription factor 2 (Brain-specific homeobox/POU domain protein 3B) (Brn-3B). [Source:Uniprot/SWISSPROT;Acc:Q12837]	4	147779495	ENSORLG00000007412	1	ENSDARG00000069737	1
		ENSG00000151612	ZNF827	Zinc finger protein LOC152485. [Source:Uniprot/SWISSPROT;Acc:Q17R98]	4	146901342	ENSORLG00000007396	1	ENSDARG00000034301	1
		ENSG00000170365	SMAD1	Mothers against decapentaplegic homolog 1 (SMAD 1) (Mothers against DPP homolog 1) (Mad-related protein 1) (Transforming growth factor- beta-signaling protein 1) (BSP-1) (hSMAD1) (JV4-1). [Source:Uniprot/SWISSPROT;Acc:Q15797]	4	146622401	ENSORLG00000007377	1	ENSDARG00000027199	1
		ENSG00000164161	HHIP	Hedgehog-interacting protein precursor (HHIP) (HIP). [Source:Uniprot/SWISSPROT;Acc:Q96QV1]	4	145786623	ENSORLG00000007341	1	ENSDARG00000060397	1
		ENSG00000071205	ARHGAP10	Rho GTPase-activating protein 10 (Rho-type GTPase-activating protein 10) (GTPase regulator associated with focal adhesion kinase 2) (Graf- related protein 2). [Source:Uniprot/SWISSPROT;Acc:A1A4S6]	4	148872903	ENSORLG00000007520	1	ENSDARG00000061839	1
		ENSG00000151617	EDNRA	Endothelin-1 receptor precursor (Endothelin A receptor) (ET-A) (hET- AR) (ETA-R). [Source:Uniprot/SWISSPROT;Acc:P25101]	4	148621575	ENSORLG00000007423	1	ENSDARG00000011876	1
		ENSG00000164167	LSM6	U6 snRNA-associated Sm-like protein LSm6. [Source:Uniprot/SWISSPROT;Acc:P62312]	4	147316331	ENSORLG00000007402	1	ENSDARG00000036995	1
		ENSG00000151611	MMAA	Methylmalonic aciduria type A protein, mitochondrial precursor. [Source:Uniprot/SWISSPROT;Acc:Q8IVH4]	4	146759990	ENSORLG00000007383	1	ENSDARG00000060383	1
CNE589-946	2	ENSG00000136295	TTYH3	Protein tweety homolog 3 (hTTY3). [Source:Uniprot/SWISSPROT;Acc:Q9C0H2]	7	2638129	ENSORLG00000009692	1	ENSDARG00000034473	3
		ENSG00000106003	LFNG	Beta-1,3-N-acetylglucosaminyltransferase lunatic fringe (EC 2.4.1.222) (O-fucosylpeptide 3-beta-N-acetylglucosaminyltransferase). [Source:Uniprot/SWISSPROT;Acc:Q8NES3]	7	2518689	ENSORLG00000009705	1	ENSDARG00000037879	3
		ENSG00000164853	UNCX	Homeobox protein unc-4 homolog (Homeobox protein Uncx4.1). [Source:Uniprot/SWISSPROT;Acc:A6NJT0]	7	1239035	ENSORLG00000004749	8	ENSDARG00000037760	1
		ENSG00000157778	PSMG3	Proteasome assembly chaperone 3. [Source:Uniprot/SWISSPROT;Acc:Q9BT73]	7	1573498	ENSORLG00000004653	8	ENSDARG00000030897	3
		ENSG00000198517	MAFK	Transcription factor MafK (Erythroid transcription factor NF-E2 p18 subunit). [Source:Uniprot/SWISSPROT;Acc:O60675]	7	1536894	ENSORLG00000004687	8	ENSDARG00000033709	3
		ENSG00000178381	ZFAND2A	AN1-type zinc finger protein 2A. [Source:Uniprot/SWISSPROT;Acc:Q8N6M9]	7	1158233	ENSORLG00000004768	8	ENSDARG00000003283	3
		ENSG00000215155	TMEM184A	Transmembrane protein 184A. [Source:Uniprot/SWISSPROT;Acc:Q6ZMB5]	7	1552322	ENSORLG00000004676	8	ENSDARG00000037857	3
		ENSG00000164880	INTS1	Integrator complex subunit 1 (Int1). [Source:Uniprot/SWISSPROT;Acc:Q8N201]	7	1476439	ENSORLG00000004733	8	ENSDARG00000059631	3
		ENSG00000136295	TTYH3	Protein tweety homolog 3 (hTTY3). [Source:Uniprot/SWISSPROT;Acc:Q9C0H2]	7	2638129	ENSORLG00000004621	8	ENSDARG00000034473	3
		ENSG00000106003	LFNG	Beta-1,3-N-acetylglucosaminyltransferase lunatic fringe (EC 2.4.1.222) (O-fucosylpeptide 3-beta-N-acetylglucosaminyltransferase). [Source:Uniprot/SWISSPROT;Acc:Q8NES3]	7	2518689	ENSORLG00000004596	8	ENSDARG00000037879	3
		ENSG00000106268	NUDT1	7,8-dihydro-8-oxoguanine triphosphatase (EC 3.1.6.-) (8-oxo-dGTPase) (Nucleoside diphosphate-linked moiety X motif 1) (Nudix motif 1). [Source:Uniprot/SWISSPROT;Acc:P36639]	7	2248383	ENSORLG00000004644	8	ENSDARG00000030573	3
CNE548-549	16-27	ENSG00000169946	ZFPM2	Zinc finger protein ZFPM2 (Zinc finger protein multitype 2) (Friend of GATA protein 2) (FOG-2) (hFOG-2). [Source:Uniprot/SWISSPROT;Acc:Q8WW38]	8	106400323	ENSORLG00000003240	16	ENSDARG00000040123	16
		ENSG00000169946	ZFPM2	Zinc finger protein ZFPM2 (Zinc finger protein multitype 2) (Friend of GATA protein 2) (FOG-2) (hFOG-2). [Source:Uniprot/SWISSPROT;Acc:Q8WW38]	8	106400323	ENSORLG00000003240	16	ENSDARG00000035997	19
		ENSG00000164933	SLC25A32	Mitochondrial folate transporter/carrier (Solute carrier family 25 member 32). [Source:Uniprot/SWISSPROT;Acc:Q9H2D1]	8	104480045	ENSORLG00000002345	16	ENSDARG00000056217	19
		ENSG00000164932	CTHRC1	Collagen triple helix repeat-containing protein 1 precursor (NMTC1 protein). [Source:Uniprot/SWISSPROT;Acc:Q96CG8]	8	104452919	ENSORLG00000002330	16	ENSDARG00000035976	19
CNE594-596	9	ENSG00000164853	UNCX	Homeobox protein unc-4 homolog (Homeobox protein Uncx4.1). [Source:Uniprot/SWISSPROT;Acc:A6NJT0]	7	1239035	ENSORLG00000004749	8	ENSDARG00000037760	1
		ENSG00000157778	PSMG3	Proteasome assembly chaperone 3. [Source:Uniprot/SWISSPROT;Acc:Q9BT73]	7	1573498	ENSORLG00000004653	8	ENSDARG00000030897	3
		ENSG00000198517	MAFK	Transcription factor MafK (Erythroid transcription factor NF-E2 p18 subunit). [Source:Uniprot/SWISSPROT;Acc:O60675]	7	1536894	ENSORLG00000004687	8	ENSDARG00000033709	3
		ENSG00000178381	ZFAND2A	AN1-type zinc finger protein 2A. [Source:Uniprot/SWISSPROT;Acc:Q8N6M9]	7	1158233	ENSORLG00000004768	8	ENSDARG00000003283	3
		ENSG00000215155	TMEM184A	Transmembrane protein 184A. [Source:Uniprot/SWISSPROT;Acc:Q6ZMB5]	7	1552322	ENSORLG00000004676	8	ENSDARG00000037857	3
		ENSG00000164880	INTS1	Integrator complex subunit 1 (Int1). [Source:Uniprot/SWISSPROT;Acc:Q8N201]	7	1476439	ENSORLG00000004733	8	ENSDARG00000059631	3
		ENSG00000136295	TTYH3	Protein tweety homolog 3 (hTTY3). [Source:Uniprot/SWISSPROT;Acc:Q9C0H2]	7	2638129	ENSORLG00000004621	8	ENSDARG00000034473	3
		ENSG00000106003	LFNG	Beta-1,3-N-acetylglucosaminyltransferase lunatic fringe (EC 2.4.1.222) (O-fucosylpeptide 3-beta-N-acetylglucosaminyltransferase). [Source:Uniprot/SWISSPROT;Acc:Q8NES3]	7	2518689	ENSORLG00000004596	8	ENSDARG00000037879	3
		ENSG00000106268	NUDT1	7,8-dihydro-8-oxoguanine triphosphatase (EC 3.1.6.-) (8-oxo-dGTPase) (Nucleoside diphosphate-linked moiety X motif 1) (Nudix motif 1). [Source:Uniprot/SWISSPROT;Acc:P36639]	7	2248383	ENSORLG00000004644	8	ENSDARG00000030573	3
CNE590-591	2-9	ENSG00000146535	GNA12	Guanine nucleotide-binding protein alpha-12 subunit (G alpha-12). [Source:Uniprot/SWISSPROT;Acc:Q03113]	7	2734271	ENSORLG00000008943	1	ENSDARG00000025826	3
		ENSG00000136295	TTYH3	Protein tweety homolog 3 (hTTY3). [Source:Uniprot/SWISSPROT;Acc:Q9C0H2]	7	2638129	ENSORLG00000009692	1	ENSDARG00000034473	3
		ENSG00000106003	LFNG	Beta-1,3-N-acetylglucosaminyltransferase lunatic fringe (EC 2.4.1.222) (O-fucosylpeptide 3-beta-N-acetylglucosaminyltransferase). [Source:Uniprot/SWISSPROT;Acc:Q8NES3]	7	2518689	ENSORLG00000009705	1	ENSDARG00000037879	3
		ENSG00000164853	UNCX	Homeobox protein unc-4 homolog (Homeobox protein Uncx4.1). [Source:Uniprot/SWISSPROT;Acc:A6NJT0]	7	1239035	ENSORLG00000004749	8	ENSDARG00000037760	1
		ENSG00000157778	PSMG3	Proteasome assembly chaperone 3. [Source:Uniprot/SWISSPROT;Acc:Q9BT73]	7	1573498	ENSORLG00000004653	8	ENSDARG00000030897	3
		ENSG00000198517	MAFK	Transcription factor MafK (Erythroid transcription factor NF-E2 p18 subunit). [Source:Uniprot/SWISSPROT;Acc:O60675]	7	1536894	ENSORLG00000004687	8	ENSDARG00000033709	3
		ENSG00000178381	ZFAND2A	AN1-type zinc finger protein 2A. [Source:Uniprot/SWISSPROT;Acc:Q8N6M9]	7	1158233	ENSORLG00000004768	8	ENSDARG00000003283	3
		ENSG00000215155	TMEM184A	Transmembrane protein 184A. [Source:Uniprot/SWISSPROT;Acc:Q6ZMB5]	7	1552322	ENSORLG00000004676	8	ENSDARG00000037857	3
		ENSG00000164880	INTS1	Integrator complex subunit 1 (Int1). [Source:Uniprot/SWISSPROT;Acc:Q8N201]	7	1476439	ENSORLG00000004733	8	ENSDARG00000059631	3
		ENSG00000136295	TTYH3	Protein tweety homolog 3 (hTTY3). [Source:Uniprot/SWISSPROT;Acc:Q9C0H2]	7	2638129	ENSORLG00000004621	8	ENSDARG00000034473	3
		ENSG00000106003	LFNG	Beta-1,3-N-acetylglucosaminyltransferase lunatic fringe (EC 2.4.1.222) (O-fucosylpeptide 3-beta-N-acetylglucosaminyltransferase). [Source:Uniprot/SWISSPROT;Acc:Q8NES3]	7	2518689	ENSORLG00000004596	8	ENSDARG00000037879	3
		ENSG00000106268	NUDT1	7,8-dihydro-8-oxoguanine triphosphatase (EC 3.1.6.-) (8-oxo-dGTPase) (Nucleoside diphosphate-linked moiety X motif 1) (Nudix motif 1). [Source:Uniprot/SWISSPROT;Acc:P36639]	7	2248383	ENSORLG00000004644	8	ENSDARG00000030573	3
CNE1040-10446	11-15	ENSG00000006652	IFRD1	Interferon-related developmental regulator 1 (Nerve growth factor- inducible protein PC4). [Source:Uniprot/SWISSPROT;Acc:O00458]	7	111850462	ENSORLG00000010527	23	ENSDARG00000068708	4
		ENSG00000128573	FOXP2	Forkhead box protein P2 (CAG repeat protein 44) (Trinucleotide repeat- containing gene 10 protein). [Source:Uniprot/SWISSPROT;Acc:O15409]	7	113841565	ENSORLG00000010494	23	ENSDARG00000005453	4
		ENSG00000164604	GPR85	Probable G-protein coupled receptor 85 (Super conserved receptor expressed in brain 2). [Source:Uniprot/SWISSPROT;Acc:P60893]	7	112507704	ENSORLG00000010504	23	ENSDARG00000068701	4
		ENSG00000146802	TMEM168	Transmembrane protein 168. [Source:Uniprot/SWISSPROT;Acc:Q9H0V1]	7	112193032	ENSORLG00000010520	23	ENSDARG00000068705	4
CNE1215-1216	7-24	ENSG00000111052	LIN7A	Lin-7 homolog A (Lin-7A) (hLin-7) (Mammalian lin-seven protein 1) (MALS-1) (Vertebrate lin-7 homolog 1) (Veli-1 protein) (Tax interaction protein 33) (TIP-33). [Source:Uniprot/SWISSPROT;Acc:O14910]	12	79715306	ENSORLG00000016254	23	ENSDARG00000013414	4
		ENSG00000111046	MYF6	Myogenic factor 6 (Myf-6). [Source:Uniprot/SWISSPROT;Acc:P23409]	12	79625583	ENSORLG00000016261	23	ENSDARG00000029830	4
		ENSG00000067715	SYT1	Synaptotagmin-1 (Synaptotagmin I) (SytI) (p65). [Source:Uniprot/SWISSPROT;Acc:P21579]	12	77781904	ENSORLG00000016339	23	ENSDARG00000030614	4
		ENSG00000139220	PPFIA2	Liprin-alpha-2 (Protein tyrosine phosphatase receptor type f polypeptide-interacting protein alpha-2) (PTPRF-interacting protein alpha-2). [Source:Uniprot/SWISSPROT;Acc:O75334]	12	80177487	ENSORLG00000016236	23	ENSDARG00000013000	4
		ENSG00000058272	PPP1R12A	Protein phosphatase 1 regulatory subunit 12A (Myosin phosphatase- targeting subunit 1) (Myosin phosphatase target subunit 1) (Protein phosphatase myosin-binding subunit). [Source:Uniprot/SWISSPROT;Acc:O14974]	12	78692317	ENSORLG00000016314	23	ENSDARG00000010784	4
		ENSG00000111058	ACSS3	Acyl-CoA synthetase short-chain family member 3, mitochondrial precursor (EC 6.2.1.1). [Source:Uniprot/SWISSPROT;Acc:Q9H6R3]	12	79995940	ENSORLG00000016249	23	ENSDARG00000032218	4
		ENSG00000111049	MYF5	Myogenic factor 5 (Myf-5). [Source:Uniprot/SWISSPROT;Acc:P13349]	12	79634839	ENSORLG00000016257	23	ENSDARG00000007277	4
CNE821-822	7-15	ENSG00000128573	FOXP2	Forkhead box protein P2 (CAG repeat protein 44) (Trinucleotide repeat- containing gene 10 protein). [Source:Uniprot/SWISSPROT;Acc:O15409]	7	113841565	ENSORLG00000010494	23	ENSDARG00000005453	4
CNE140-141	5-27/31a	ENSG00000153234	NR4A2	Nuclear receptor subfamily 4 group A member 2 (Orphan nuclear receptor NURR1) (Immediate-early response protein NOT) (Transcriptionally- inducible nuclear receptor). [Source:Uniprot/SWISSPROT;Acc:P43354]	2	156889194	ENSORLG00000016692	21	ENSDARG00000044532	6
		ENSG00000162989	KCNJ3	G protein-activated inward rectifier potassium channel 1 (GIRK1) (Potassium channel, inwardly rectifying subfamily J member 3) (Inward rectifier K(+) channel Kir3.1). [Source:Uniprot/SWISSPROT;Acc:P48549]	2	155263339	ENSORLG00000016688	21	ENSDARG00000062217	6
		ENSG00000153234	NR4A2	Nuclear receptor subfamily 4 group A member 2 (Orphan nuclear receptor NURR1) (Immediate-early response protein NOT) (Transcriptionally- inducible nuclear receptor). [Source:Uniprot/SWISSPROT;Acc:P43354]	2	156889194	ENSORLG00000016692	21	ENSDARG00000017007	Zv7_NA227
		ENSG00000162989	KCNJ3	G protein-activated inward rectifier potassium channel 1 (GIRK1) (Potassium channel, inwardly rectifying subfamily J member 3) (Inward rectifier K(+) channel Kir3.1). [Source:Uniprot/SWISSPROT;Acc:P48549]	2	155263339	ENSORLG00000016688	21	ENSDARG00000054372	Zv7_NA466
CNE377-381	9-2/29	ENSG00000162607	USP1	Ubiquitin carboxyl-terminal hydrolase 1 (EC 3.1.2.15) (Ubiquitin thioesterase 1) (Ubiquitin-specific-processing protease 1) (Deubiquitinating enzyme 1) (hUBP). [Source:Uniprot/SWISSPROT;Acc:O94782]	1	62674563	ENSORLG00000010503	4	ENSDARG00000056414	6
		ENSG00000116641	DOCK7	Dedicator of cytokinesis protein 7. [Source:Uniprot/SWISSPROT;Acc:Q96N67]	1	62692987	ENSORLG00000010464	4	ENSDARG00000016072	6
		ENSG00000132855	ANGPTL3	Angiopoietin-related protein 3 precursor (Angiopoietin-like 3) (Angiopoietin-5) (ANG-5). [Source:Uniprot/SWISSPROT;Acc:Q9Y5C1]	1	62835775	ENSORLG00000010477	4	ENSDARG00000044365	6
		ENSG00000125703	ATG4C	Cysteine protease ATG4C (EC 3.4.22.-) (Autophagy-related protein 4 homolog C) (Autophagin-3) (Autophagy-related cysteine endopeptidase 3) (AUT-like 3 cysteine endopeptidase). [Source:Uniprot/SWISSPROT;Acc:Q96DT6]	1	63022394	ENSORLG00000010404	4	ENSDARG00000044373	6
		ENSG00000187140	FOXD3	Forkhead box protein D3 (HNF3/FH transcription factor genesis). [Source:Uniprot/SWISSPROT;Acc:Q9UJU5]	1	63561300	ENSORLG00000010359	4	ENSDARG00000021032	6
		ENSG00000088035	ALG6	Dolichyl pyrophosphate Man9GlcNAc2 alpha-1,3-glucosyltransferase (EC 2.4.1.-) (Dolichyl-P-Glc:Man9GlcNAc2-PP-dolichyl glucosyltransferase). [Source:Uniprot/SWISSPROT;Acc:Q9Y672]	1	63605886	ENSORLG00000010347	4	ENSDARG00000017617	6
		ENSG00000203965	NP_115813.1	Novel protein. [Source:Uniprot/SPTREMBL;Acc:Q9NTY3]	1	63761856	ENSORLG00000010304	4	ENSDARG00000020279	6
		ENSG00000079739	PGM1	Phosphoglucomutase-1 (EC 5.4.2.2) (Glucose phosphomutase 1) (PGM 1). [Source:Uniprot/SWISSPROT;Acc:P36871]	1	63831535	ENSORLG00000010265	4	ENSDARG00000013561	6
		ENSG00000158966	CACHD1	cache domain containing 1 [Source:RefSeq_peptide;Acc:NP_065976]	1	64709063	ENSORLG00000010145	4	ENSDARG00000061590	6
		ENSG00000162437	RAVER2	Ribonucleoprotein PTB-binding 2 (Protein raver-2). [Source:Uniprot/SWISSPROT;Acc:Q9HCJ3]	1	64983366	ENSORLG00000010073	4	ENSDARG00000020042	6
		ENSG00000162433	AK3L2	Adenylate kinase isoenzyme 4, mitochondrial (EC 2.7.4.3) (Adenylate kinase 3-like 1) (ATP-AMP transphosphorylase). [Source:Uniprot/SWISSPROT;Acc:P27144]	1	65385820	ENSORLG00000009987	4	ENSDARG00000006546	6
		ENSG00000116678	LEPR	Leptin receptor precursor (LEP-R) (OB receptor) (OB-R) (HuB219) (CD295 antigen). [Source:Uniprot/SWISSPROT;Acc:P48357]	1	65658906	ENSORLG00000009937	4	ENSDARG00000070961	6
CNE1000-1011	24	ENSG00000143032	BARHL2	BarH-like 2 homeobox protein. [Source:Uniprot/SWISSPROT;Acc:Q9NY43]	1	90950167	ENSORLG00000002295	4	ENSDARG00000070129	6
CNE270-275	10-18	ENSG00000133818	RRAS2	Ras-related protein R-Ras2 precursor (Ras-like protein TC21) (Teratocarcinoma oncogene). [Source:Uniprot/SWISSPROT;Acc:P62070]	11	14256889	ENSORLG00000006802	3	ENSDARG00000036252	7
		ENSG00000129083	COPB1	Coatomer subunit beta (Beta-coat protein) (Beta-COP). [Source:Uniprot/SWISSPROT;Acc:P53618]	11	14435631	ENSORLG00000006792	3	ENSDARG00000056557	7
		ENSG00000186104	CYP2R1	Cytochrome P450 2R1 (EC 1.14.14.-) (Vitamin D 25-hydroxylase). [Source:Uniprot/SWISSPROT;Acc:Q6VVX0]	11	14856142	ENSORLG00000006737	3	ENSDARG00000056587	7
		ENSG00000110693	SOX6	Transcription factor SOX-6. [Source:Uniprot/SWISSPROT;Acc:P35712]	11	15948371	ENSORLG00000006705	3	ENSDARG00000015536	7
		ENSG00000166689	PLEKHA7	Pleckstrin homology domain-containing family A member 7. [Source:Uniprot/SWISSPROT;Acc:Q6IQ23]	11	16765791	ENSORLG00000006696	3	ENSDARG00000062220	7
		ENSG00000070081	NUCB2	Nucleobindin-2 precursor (DNA-binding protein NEFA) (Gastric cancer antigen Zg4). [Source:Uniprot/SWISSPROT;Acc:P80303]	11	17254862	ENSORLG00000006670	3	ENSDARG00000036299	7
CNE268-274	10-18	ENSG00000130413	STK33	Serine/threonine-protein kinase 33 (EC 2.7.11.1). [Source:Uniprot/SWISSPROT;Acc:Q9BYT3]	11	8369994	ENSORLG00000006868	3	ENSDARG00000054318	7
		ENSG00000166444	ST5	Suppression of tumorigenicity 5 (HeLa tumor suppression 1) (DENN domain-containing protein 2B). [Source:Uniprot/SWISSPROT;Acc:P78524]	11	8671478	ENSORLG00000006916	3	ENSDARG00000037363	7
		ENSG00000175348	TMEM9B	Transmembrane protein 9B precursor. [Source:Uniprot/SWISSPROT;Acc:Q9NQ34]	11	8925417	ENSORLG00000006942	3	ENSDARG00000025693	7
CNE432**	6	ENSG00000148950	IMMP1L	Mitochondrial inner membrane protease subunit 1 (EC 3.4.21.-) (IMP1- like protein). [Source:Uniprot/SWISSPROT;Acc:Q96LU5]	11	31410525	ENSORLG00000009928	3	ENSDARG00000045935	7
		ENSG00000109911	ELP4	Elongator complex protein 4 (hELP4) (PAX6 neighbor gene protein). [Source:Uniprot/SWISSPROT;Acc:Q96EB1]	11	31487873	ENSORLG00000009918	3	ENSDARG00000008852	7
		ENSG00000007372	PAX6	Paired box protein Pax-6 (Oculorhombin) (Aniridia type II protein). [Source:Uniprot/SWISSPROT;Acc:P26367]	11	31766868	ENSORLG00000009913	3	ENSDARG00000045936	7
		ENSG00000049449	RCN1	Reticulocalbin-1 precursor. [Source:Uniprot/SWISSPROT;Acc:Q15293]	11	32069026	ENSORLG00000009881	3	ENSDARG00000070006	7
		ENSG00000007372	PAX6	Paired box protein Pax-6 (Oculorhombin) (Aniridia type II protein). [Source:Uniprot/SWISSPROT;Acc:P26367]	11	31766868	ENSORLG00000009913	3	ENSDARG00000045045	25
		ENSG00000110427	C11orf41	Putative membrane protein C11orf41. [Source:Uniprot/SWISSPROT;Acc:Q6ZVL6]	11	33520453	ENSORLG00000009699	3	ENSDARG00000062477	25
CNE236-242	19	ENSG00000165219	GAPVD1	GTPase activating protein and VPS9 domains 1 [Source:RefSeq_peptide;Acc:NP_056450]	9	127063929	ENSORLG00000013237	9	ENSDARG00000041920	8
		ENSG00000167081	PBX3	Pre-B-cell leukemia transcription factor 3 (Homeobox protein PBX3). [Source:Uniprot/SWISSPROT;Acc:P40426]	9	127548372	ENSORLG00000013269	9	ENSDARG00000013615	8
		ENSG00000136944	LMX1B	LIM homeobox transcription factor 1 beta (LIM/homeobox protein LMX1B) (LIM/homeobox protein 1.2) (LMX-1.2). [Source:Uniprot/SWISSPROT;Acc:O60663]	9	128416550	ENSORLG00000013303	9	ENSDARG00000068365	8
		ENSG00000177125	ZBTB34	Zinc finger and BTB domain-containing protein 34. [Source:Uniprot/SWISSPROT;Acc:Q8NCN2]	9	128662765	ENSORLG00000013322	9	ENSDARG00000013492	8
		ENSG00000136859	ANGPTL2	Angiopoietin-related protein 2 precursor (Angiopoietin-like 2). [Source:Uniprot/SWISSPROT;Acc:Q9UKU9]	9	128889449	ENSORLG00000013351	9	ENSDARG00000068369	8
CNE249-257	19	ENSG00000165219	GAPVD1	GTPase activating protein and VPS9 domains 1 [Source:RefSeq_peptide;Acc:NP_056450]	9	127063929	ENSORLG00000013237	9	ENSDARG00000041920	8
		ENSG00000167081	PBX3	Pre-B-cell leukemia transcription factor 3 (Homeobox protein PBX3). [Source:Uniprot/SWISSPROT;Acc:P40426]	9	127548372	ENSORLG00000013269	9	ENSDARG00000013615	8
		ENSG00000136944	LMX1B	LIM homeobox transcription factor 1 beta (LIM/homeobox protein LMX1B) (LIM/homeobox protein 1.2) (LMX-1.2). [Source:Uniprot/SWISSPROT;Acc:O60663]	9	128416550	ENSORLG00000013303	9	ENSDARG00000068365	8
		ENSG00000177125	ZBTB34	Zinc finger and BTB domain-containing protein 34. [Source:Uniprot/SWISSPROT;Acc:Q8NCN2]	9	128662765	ENSORLG00000013322	9	ENSDARG00000013492	8
		ENSG00000136859	ANGPTL2	Angiopoietin-related protein 2 precursor (Angiopoietin-like 2). [Source:Uniprot/SWISSPROT;Acc:Q9UKU9]	9	128889449	ENSORLG00000013351	9	ENSDARG00000068369	8
CNE782-785	31	ENSG00000165659	DACH1	Dachshund homolog 1 (Dach1). [Source:Uniprot/SWISSPROT;Acc:Q9UI36]	13	70910099	ENSORLG00000011206	21	ENSDARG00000069440	9
		ENSG00000118922	KLF12	Krueppel-like factor 12 (Transcriptional repressor AP-2rep). [Source:Uniprot/SWISSPROT;Acc:Q9Y4X4]	13	73158151	ENSORLG00000011224	21	ENSDARG00000032197	9
CNE786-805	31	ENSG00000165659	DACH1	Dachshund homolog 1 (Dach1). [Source:Uniprot/SWISSPROT;Acc:Q9UI36]	13	70910099	ENSORLG00000011206	21	ENSDARG00000069440	9
		ENSG00000118922	KLF12	Krueppel-like factor 12 (Transcriptional repressor AP-2rep). [Source:Uniprot/SWISSPROT;Acc:Q9Y4X4]	13	73158151	ENSORLG00000011224	21	ENSDARG00000032197	9
CNE173-175	27	ENSG00000068305	MEF2A	Myocyte-specific enhancer factor 2A (Serum response factor-like protein 1). [Source:Uniprot/SWISSPROT;Acc:Q02078]	15	97923712	ENSORLG00000008489	6	ENSDARG00000057527	7
		ENSG00000068305	MEF2A	Myocyte-specific enhancer factor 2A (Serum response factor-like protein 1). [Source:Uniprot/SWISSPROT;Acc:Q02078]	15	97923712	ENSORLG00000008489	6	ENSDARG00000031756	18
		ENSG00000183060	LYSMD4	LysM and putative peptidoglycan-binding domain-containing protein 4. [Source:Uniprot/SWISSPROT;Acc:Q5XG99]	15	98085137	ENSORLG00000008420	6	ENSDARG00000068702	18
		ENSG00000183060	LYSMD4	LysM and putative peptidoglycan-binding domain-containing protein 4. [Source:Uniprot/SWISSPROT;Acc:Q5XG99]	15	98085137	ENSORLG00000008420	6	ENSDARG00000039058	19
CNE1158-1160	27	ENSG00000163576	EFHB	EF-hand domain-containing family member B. [Source:Uniprot/SWISSPROT;Acc:Q8N7U6]	3	19895972	ENSORLG00000016463	16	ENSDARG00000069703	16
		ENSG00000144566	RAB5A	Ras-related protein Rab-5A. [Source:Uniprot/SWISSPROT;Acc:P20339]	3	19963749	ENSORLG00000016458	16	ENSDARG00000007257	16
CNE210-217	17
CNE1117-1131	16-22-30	ENSG00000108001	EBF3	Transcription factor COE3 (Early B-cell factor 3) (EBF-3) (Olf-1/EBF- like 2) (OE-2) (O/E-2). [Source:Uniprot/SWISSPROT;Acc:Q9H4W6]	10	131522429	ENSORLG00000005870	15	ENSDARG00000016300	12
CNE848-849	6/30	ENSG00000165672	PRDX3	Thioredoxin-dependent peroxide reductase, mitochondrial precursor (EC 1.11.1.15) (Peroxiredoxin-3) (PRX III) (Antioxidant protein 1) (AOP-1) (Protein MER5 homolog) (HBC189). [Source:Uniprot/SWISSPROT;Acc:P30048]	10	120917205	ENSORLG00000014265	15	ENSDARG00000032102	13
		ENSG00000165669	C10orf84	Uncharacterized protein C10orf84. [Source:Uniprot/SWISSPROT;Acc:Q9H8W3]	10	119841723	ENSORLG00000014133	15	ENSDARG00000039699	13
		ENSG00000170370	EMX2	Homeobox protein EMX2 (Empty spiracles homolog 2) (Empty spiracles- like protein 2). [Source:Uniprot/SWISSPROT;Acc:Q04743]	10	119291946	ENSORLG00000014157	15	ENSDARG00000039701	13
		ENSG00000119979	FAM45B	Protein FAM45A. [Source:Uniprot/SWISSPROT;Acc:Q8TCE6]	10	120853601	ENSORLG00000014242	15	ENSDARG00000062965	13
CNE79-83	6	ENSG00000070748	CHAT	Choline O-acetyltransferase (EC 2.3.1.6) (CHOACTase) (Choline acetylase) (ChAT). [Source:Uniprot/SWISSPROT;Acc:P28329]	10	50487147	ENSORLG00000006943	15	ENSDARG00000015854	13
		ENSG00000165633	C10orf72	Uncharacterized protein C10orf72 precursor. [Source:Uniprot/SWISSPROT;Acc:Q8IW00]	10	49896258	ENSORLG00000009027	15	ENSDARG00000010154	13
		ENSG00000128805	ARHGAP22	Rho GTPase-activating protein 22 (Rho-type GTPase-activating protein 22). [Source:Uniprot/SWISSPROT;Acc:Q7Z5H3]	10	49324085	ENSORLG00000008966	15	ENSDARG00000021255	13
		ENSG00000214982	PARG	Poly(ADP-ribose) glycohydrolase (EC 3.2.1.143). [Source:Uniprot/SWISSPROT;Acc:Q86W56]	10	50696337	ENSORLG00000006956	15	ENSDARG00000061114	13
		ENSG00000165606	DRGX	Dorsal root ganglia homeobox protein (Paired-related homeobox protein- like 1). [Source:Uniprot/SWISSPROT;Acc:A6NNA5]	10	50242243	ENSORLG00000009035	15	ENSDARG00000069329	13
		ENSG00000107643	MAPK8	Mitogen-activated protein kinase 8 (EC 2.7.11.24) (Stress-activated protein kinase JNK1) (c-Jun N-terminal kinase 1) (JNK-46). [Source:Uniprot/SWISSPROT;Acc:P45983]	10	49184739	ENSORLG00000008884	15	ENSDARG00000031888	13
CNE391**	3-18-20-25	ENSG00000109132	PHOX2B	Paired mesoderm homeobox protein 2B (Paired-like homeobox 2B) (PHOX2B homeodomain protein) (Neuroblastoma Phox) (NBPhox). [Source:Uniprot/SWISSPROT;Acc:Q99453]	4	41440857	ENSORLG00000020052	ultracontig115	ENSDARG00000071752	14
CNE996-1102	1-19	ENSG00000171540	OTP	Homeobox protein orthopedia. [Source:Uniprot/SWISSPROT;Acc:Q5XKR4]	5	76960294	ENSORLG00000003238	9	ENSDARG00000058379	5
		ENSG00000171540	OTP	Homeobox protein orthopedia. [Source:Uniprot/SWISSPROT;Acc:Q5XKR4]	5	76960294	ENSORLG00000003238	9	ENSDARG00000014201	24
		ENSG00000113163	COL4A3BP	Collagen type IV alpha-3-binding protein (Ceramide transfer protein) (hCERT) (Goodpasture antigen-binding protein) (GPBP) (StAR-related lipid transfer protein 11) (StARD11) (START domain-containing protein 11). [Source:Uniprot/SWISSPROT;Acc:Q9Y5P4]	5	74702684	ENSORLG00000002149	12	ENSDARG00000024325	5
		ENSG00000113163	COL4A3BP	Collagen type IV alpha-3-binding protein (Ceramide transfer protein) (hCERT) (Goodpasture antigen-binding protein) (GPBP) (StAR-related lipid transfer protein 11) (StARD11) (START domain-containing protein 11). [Source:Uniprot/SWISSPROT;Acc:Q9Y5P4]	5	74702684	ENSORLG00000002149	12	ENSDARG00000063542	5
		ENSG00000164253	WDR41	WD repeat-containing protein 41. [Source:Uniprot/SWISSPROT;Acc:Q9HAD4]	5	76763826	ENSORLG00000002299	12	ENSDARG00000009851	24
CNE998-1310	1-8-31	ENSG00000171540	OTP	Homeobox protein orthopedia. [Source:Uniprot/SWISSPROT;Acc:Q5XKR4]	5	76960294	ENSORLG00000003238	9	ENSDARG00000058379	5
		ENSG00000113163	COL4A3BP	Collagen type IV alpha-3-binding protein (Ceramide transfer protein) (hCERT) (Goodpasture antigen-binding protein) (GPBP) (StAR-related lipid transfer protein 11) (StARD11) (START domain-containing protein 11). [Source:Uniprot/SWISSPROT;Acc:Q9Y5P4]	5	74702684	ENSORLG00000009331	9	ENSDARG00000024325	5
		ENSG00000113163	COL4A3BP	Collagen type IV alpha-3-binding protein (Ceramide transfer protein) (hCERT) (Goodpasture antigen-binding protein) (GPBP) (StAR-related lipid transfer protein 11) (StARD11) (START domain-containing protein 11). [Source:Uniprot/SWISSPROT;Acc:Q9Y5P4]	5	74702684	ENSORLG00000009331	9	ENSDARG00000063542	5
		ENSG00000171540	OTP	Homeobox protein orthopedia. [Source:Uniprot/SWISSPROT;Acc:Q5XKR4]	5	76960294	ENSORLG00000003238	9	ENSDARG00000014201	24
		ENSG00000113163	COL4A3BP	Collagen type IV alpha-3-binding protein (Ceramide transfer protein) (hCERT) (Goodpasture antigen-binding protein) (GPBP) (StAR-related lipid transfer protein 11) (StARD11) (START domain-containing protein 11). [Source:Uniprot/SWISSPROT;Acc:Q9Y5P4]	5	74702684	ENSORLG00000002149	12	ENSDARG00000024325	5
		ENSG00000113163	COL4A3BP	Collagen type IV alpha-3-binding protein (Ceramide transfer protein) (hCERT) (Goodpasture antigen-binding protein) (GPBP) (StAR-related lipid transfer protein 11) (StARD11) (START domain-containing protein 11). [Source:Uniprot/SWISSPROT;Acc:Q9Y5P4]	5	74702684	ENSORLG00000002149	12	ENSDARG00000063542	5
		ENSG00000164253	WDR41	WD repeat-containing protein 41. [Source:Uniprot/SWISSPROT;Acc:Q9HAD4]	5	76763826	ENSORLG00000002299	12	ENSDARG00000009851	24
CNE535-540	27	ENSG00000169946	ZFPM2	Zinc finger protein ZFPM2 (Zinc finger protein multitype 2) (Friend of GATA protein 2) (FOG-2) (hFOG-2). [Source:Uniprot/SWISSPROT;Acc:Q8WW38]	8	106400323	ENSORLG00000003240	16	ENSDARG00000040123	16
		ENSG00000169946	ZFPM2	Zinc finger protein ZFPM2 (Zinc finger protein multitype 2) (Friend of GATA protein 2) (FOG-2) (hFOG-2). [Source:Uniprot/SWISSPROT;Acc:Q8WW38]	8	106400323	ENSORLG00000003240	16	ENSDARG00000035997	19
		ENSG00000164933	SLC25A32	Mitochondrial folate transporter/carrier (Solute carrier family 25 member 32). [Source:Uniprot/SWISSPROT;Acc:Q9H2D1]	8	104480045	ENSORLG00000002345	16	ENSDARG00000056217	19
		ENSG00000164932	CTHRC1	Collagen triple helix repeat-containing protein 1 precursor (NMTC1 protein). [Source:Uniprot/SWISSPROT;Acc:Q96CG8]	8	104452919	ENSORLG00000002330	16	ENSDARG00000035976	19
CNE903-904	27/31c	ENSG00000164651	SP8	Transcription factor Sp8 (Specificity protein 8). [Source:Uniprot/SWISSPROT;Acc:Q8IXZ3]	7	20788428	ENSORLG00000007242	16	ENSDARG00000056666	16
		ENSG00000183742	AC007001.2	SH3 domain-containing protein 7a5. [Source:Uniprot/SWISSPROT;Acc:Q6ZN28]	7	20140813	ENSORLG00000007248	16	ENSDARG00000040717	16
		ENSG00000164651	SP8	Transcription factor Sp8 (Specificity protein 8). [Source:Uniprot/SWISSPROT;Acc:Q8IXZ3]	7	20788428	ENSORLG00000007242	16	ENSDARG00000011870	19
CNE385-386	14-25	ENSG00000169504	CLIC4	Chloride intracellular channel protein 4 (Intracellular chloride ion channel protein p64H1). [Source:Uniprot/SWISSPROT;Acc:Q9Y696]	1	24944435	ENSORLG00000017513	22	ENSDARG00000022995	17
		ENSG00000117305	HMGCL	Hydroxymethylglutaryl-CoA lyase, mitochondrial precursor (EC 4.1.3.4) (HMG-CoA lyase) (HL) (3-hydroxy-3-methylglutarate-CoA lyase). [Source:Uniprot/SWISSPROT;Acc:P35914]	1	24000955	ENSORLG00000017461	22	ENSDARG00000021220	17
		ENSG00000117308	GALE	UDP-glucose 4-epimerase (EC 5.1.3.2) (Galactowaldenase) (UDP-galactose 4-epimerase). [Source:Uniprot/SWISSPROT;Acc:Q14376]	1	23994676	ENSORLG00000017448	22	ENSDARG00000002401	17
CNE1056-1058	23-24	ENSG00000188559	C20orf74	250 kDa substrate of Akt (AS250). [Source:Uniprot/SWISSPROT;Acc:Q2PPJ7]	20	20321411	ENSORLG00000017439	22	ENSDARG00000005861	17
		ENSG00000125798	FOXA2	Hepatocyte nuclear factor 3-beta (HNF-3-beta) (HNF-3B) (Forkhead box protein A2). [Source:Uniprot/SWISSPROT;Acc:Q9Y261]	20	22509823	ENSORLG00000017407	22	ENSDARG00000003411	17
		ENSG00000125813	PAX1	Paired box protein Pax-1 (HUP48). [Source:Uniprot/SWISSPROT;Acc:P15863]	20	21634297	ENSORLG00000017412	22	ENSDARG00000008203	17
		ENSG00000125820	NKX2-2	Homeobox protein Nkx-2.2 (Homeobox protein NK-2 homolog B). [Source:Uniprot/SWISSPROT;Acc:O95096]	20	21439669	ENSORLG00000017414	22	ENSDARG00000053298	17
CNE170-184	-	ENSG00000185551	NR2F2	COUP transcription factor 2 (COUP-TF2) (COUP-TF II) (Nuclear receptor subfamily 2 group F member 2) (Apolipoprotein AI regulatory protein 1) (ARP-1). [Source:Uniprot/SWISSPROT;Acc:P24468]	15	94670543	ENSORLG00000008429	6	ENSDARG00000040926	18
CNE116-118	3-16	ENSG00000106049	HIBADH	3-hydroxyisobutyrate dehydrogenase, mitochondrial precursor (EC 1.1.1.31) (HIBADH). [Source:Uniprot/SWISSPROT;Acc:P31937]	7	27531588	ENSORLG00000005067	11	ENSDARG00000036236	19
		ENSG00000106038	EVX1	Homeobox even-skipped homolog protein 1 (EVX-1). [Source:Uniprot/SWISSPROT;Acc:P49640]	7	27248689	ENSORLG00000005050	11	ENSDARG00000005628	19
		ENSG00000106031	HOXA13	Homeobox protein Hox-A13 (Hox-1J). [Source:Uniprot/SWISSPROT;Acc:P31271]	7	27203024	ENSORLG00000005043	11	ENSDARG00000007609	19
		ENSG00000105991	HOXA1	Homeobox protein Hox-A1 (Hox-1F). [Source:Uniprot/SWISSPROT;Acc:P49639]	7	27099141	ENSORLG00000004981	11	ENSDARG00000057721	19
		ENSG00000050344	NFE2L3	Nuclear factor erythroid 2-related factor 3 (NF-E2-related factor 3) (NFE2-related factor 3) (Nuclear factor, erythroid derived 2, like 3). [Source:Uniprot/SWISSPROT;Acc:Q9Y4A8]	7	26158385	ENSORLG00000004962	11	ENSDARG00000019810	19
		ENSG00000070882	OSBPL3	Oxysterol-binding protein-related protein 3 (OSBP-related protein 3) (ORP-3). [Source:Uniprot/SWISSPROT;Acc:Q9H4L5]	7	24802691	ENSORLG00000005177	11	ENSDARG00000033251	19
		ENSG00000153814	JAZF1	Juxtaposed with another zinc finger protein 1 (TAK1-interacting protein 27) (Zinc finger protein 802). [Source:Uniprot/SWISSPROT;Acc:Q86VZ6]	7	27836726	ENSORLG00000005107	11	ENSDARG00000036243	19
		ENSG00000005073	HOXA11	Homeobox protein Hox-A11 (Hox-1I). [Source:Uniprot/SWISSPROT;Acc:P31270]	7	27187301	ENSORLG00000005037	11	ENSDARG00000009045	19
		ENSG00000105997	HOXA3	Homeobox protein Hox-A3 (Hox-1E). [Source:Uniprot/SWISSPROT;Acc:O43365]	7	27112334	ENSORLG00000004996	11	ENSDARG00000036231	19
		ENSG00000108821	COL1A1	Collagen alpha-1(I) chain precursor (Alpha-1 type I collagen). [Source:Uniprot/SWISSPROT;Acc:P02452]	17	45616456	ENSORLG00000017013	8	ENSDARG00000012405	3
		ENSG00000170689	HOXB9	Homeobox protein Hox-B9 (Hox-2E) (Hox-2.5). [Source:Uniprot/SWISSPROT;Acc:P17482]	17	44053527	ENSORLG00000017035	8	ENSDARG00000056023	3
		ENSG00000182742	HOXB4	Homeobox protein Hox-B4 (Hox-2F) (Hox-2.6). [Source:Uniprot/SWISSPROT;Acc:P17483]	17	44007869	ENSORLG00000017046	8	ENSDARG00000013533	3
		ENSG00000159202	UBE2Z	Ubiquitin-conjugating enzyme E2 Z (EC 6.3.2.19) (Ubiquitin-protein ligase Z) (Ubiquitin carrier protein Z) (Uba6-specific E2 conjugating enzyme 1) (Use1). [Source:Uniprot/SWISSPROT;Acc:Q9H832]	17	44340730	ENSORLG00000017021	8	ENSDARG00000055836	3
		ENSG00000159202	UBE2Z	Ubiquitin-conjugating enzyme E2 Z (EC 6.3.2.19) (Ubiquitin-protein ligase Z) (Ubiquitin carrier protein Z) (Uba6-specific E2 conjugating enzyme 1) (Use1). [Source:Uniprot/SWISSPROT;Acc:Q9H832]	17	44340730	ENSORLG00000017021	8	ENSDARG00000029215	3
		ENSG00000159184	HOXB13	Homeobox protein Hox-B13. [Source:Uniprot/SWISSPROT;Acc:Q92826]	17	44157132	ENSORLG00000017031	8	ENSDARG00000056015	3
		ENSG00000120093	HOXB3	Homeobox protein Hox-B3 (Hox-2G) (Hox-2.7). [Source:Uniprot/SWISSPROT;Acc:P14651]	17	43981232	ENSORLG00000017048	8	ENSDARG00000029263	3
		ENSG00000173917	HOXB2	Homeobox protein Hox-B2 (Hox-2H) (Hox-2.8) (K8). [Source:Uniprot/SWISSPROT;Acc:P14652]	17	43975020	ENSORLG00000017051	8	ENSDARG00000000175	3
		ENSG00000108821	COL1A1	Collagen alpha-1(I) chain precursor (Alpha-1 type I collagen). [Source:Uniprot/SWISSPROT;Acc:P02452]	17	45616456	ENSORLG00000011273	19	ENSDARG00000012405	3
		ENSG00000108511	HOXB6	Homeobox protein Hox-B6 (Hox-2B) (Hox-2.2) (HU-2). [Source:Uniprot/SWISSPROT;Acc:P17509]	17	44028098	ENSORLG00000012387	19	ENSDARG00000010630	3
		ENSG00000120075	HOXB5	Homeobox protein Hox-B5 (Hox-2A) (HHO.C10) (HU-1). [Source:Uniprot/SWISSPROT;Acc:P09067]	17	44023619	ENSORLG00000012379	19	ENSDARG00000013057	3
		ENSG00000167107	ACSF2	Acyl-CoA synthetase family member 2, mitochondrial precursor (EC 6.2.1.-). [Source:Uniprot/SWISSPROT;Acc:Q96CM8]	17	45858518	ENSORLG00000012584	19	ENSDARG00000061201	12
		ENSG00000108511	HOXB6	Homeobox protein Hox-B6 (Hox-2B) (Hox-2.2) (HU-2). [Source:Uniprot/SWISSPROT;Acc:P17509]	17	44028098	ENSORLG00000012387	19	ENSDARG00000026513	12
		ENSG00000120075	HOXB5	Homeobox protein Hox-B5 (Hox-2A) (HHO.C10) (HU-1). [Source:Uniprot/SWISSPROT;Acc:P09067]	17	44023619	ENSORLG00000012379	19	ENSDARG00000054030	12
CNE1198-1199	13-23	ENSG00000170558	CDH2	Cadherin-2 precursor (Neural cadherin) (N-cadherin) (CD325 antigen) (CDw325). [Source:Uniprot/SWISSPROT;Acc:P19022]	18	23784934	ENSORLG00000017084	17	ENSDARG00000018693	20
		ENSG00000171885	AQP4	Aquaporin-4 (AQP-4) (WCH4) (Mercurial-insensitive water channel) (MIWC). [Source:Uniprot/SWISSPROT;Acc:P55087]	18	22686008	ENSORLG00000017012	17	ENSDARG00000010565	20
		ENSG00000134504	KCTD1	BTB/POZ domain-containing protein KCTD1. [Source:Uniprot/SWISSPROT;Acc:Q719H9]	18	22288872	ENSORLG00000016995	17	ENSDARG00000004192	20
		ENSG00000154611	PSMA8	Proteasome subunit alpha type-7-like (EC 3.4.25.1). [Source:Uniprot/SWISSPROT;Acc:Q8TAA3]	18	21967814	ENSORLG00000016990	17	ENSDARG00000010965	20
CNE837-868	3-8-20	ENSG00000138678	AGPAT9	1-acyl-sn-glycerol-3-phosphate acyltransferase theta (EC 2.3.1.51) (1- AGP acyltransferase 9) (1-AGPAT 9) (Lysophosphatidic acid acyltransferase theta) (LPAAT-theta) (Acyl-CoA:glycerol-3-phosphate acyltransferase 3) (hGPAT3) (Lung cancer metastasis-associ [Source:Uniprot/SWISSPROT;Acc:Q53EU6]	4	84676248	ENSORLG00000020347	scaffold1080	ENSDARG00000016048	21
		ENSG00000173083	HPSE	Heparanase precursor (EC 3.2.-.-) (Heparanase-1) (Hpa1) (Endo- glucoronidase) [Contains: Heparanase 8 kDa subunit; Heparanase 50 kDa subunit]. [Source:Uniprot/SWISSPROT;Acc:Q9Y251]	4	84435494	ENSORLG00000020343	scaffold1080	ENSDARG00000063634	21
		ENSG00000138678	AGPAT9	1-acyl-sn-glycerol-3-phosphate acyltransferase theta (EC 2.3.1.51) (1- AGP acyltransferase 9) (1-AGPAT 9) (Lysophosphatidic acid acyltransferase theta) (LPAAT-theta) (Acyl-CoA:glycerol-3-phosphate acyltransferase 3) (hGPAT3) (Lung cancer metastasis-associ [Source:Uniprot/SWISSPROT;Acc:Q53EU6]	4	84676248	ENSORLG00000019853	scaffold1872	ENSDARG00000016048	21
		ENSG00000163623	NKX6-1	Homeobox protein Nkx-6.1. [Source:Uniprot/SWISSPROT;Acc:P78426]	4	85633460	ENSORLG00000019018	scaffold8079	ENSDARG00000022569	21
		ENSG00000163322	CCDC98	Coiled-coil domain-containing protein 98. [Source:Uniprot/SWISSPROT;Acc:Q6UWZ7]	4	84601124			ENSDARG00000043339	21
		ENSG00000163319	MRPS18C	28S ribosomal protein S18c, mitochondrial precursor (MRP-S18-c) (Mrps18c) (MRP-S18-1). [Source:Uniprot/SWISSPROT;Acc:Q9Y3D5]	4	84596196			ENSDARG00000069624	21
		ENSG00000163312	AC096768.1	ATP-dependent DNA helicase HEL308 (EC 3.6.1.-) (Mus308-like helicase). [Source:Uniprot/SWISSPROT;Acc:Q8TDG4]	4	84547525			ENSDARG00000063638	21
CNE864-865	8	ENSG00000138678	AGPAT9	1-acyl-sn-glycerol-3-phosphate acyltransferase theta (EC 2.3.1.51) (1- AGP acyltransferase 9) (1-AGPAT 9) (Lysophosphatidic acid acyltransferase theta) (LPAAT-theta) (Acyl-CoA:glycerol-3-phosphate acyltransferase 3) (hGPAT3) (Lung cancer metastasis-associ [Source:Uniprot/SWISSPROT;Acc:Q53EU6]	4	84676248	ENSORLG00000020347	scaffold1080	ENSDARG00000016048	21
		ENSG00000138678	AGPAT9	1-acyl-sn-glycerol-3-phosphate acyltransferase theta (EC 2.3.1.51) (1- AGP acyltransferase 9) (1-AGPAT 9) (Lysophosphatidic acid acyltransferase theta) (LPAAT-theta) (Acyl-CoA:glycerol-3-phosphate acyltransferase 3) (hGPAT3) (Lung cancer metastasis-associ [Source:Uniprot/SWISSPROT;Acc:Q53EU6]	4	84676248	ENSORLG00000019853	scaffold1872	ENSDARG00000016048	21
		ENSG00000163322	CCDC98	Coiled-coil domain-containing protein 98. [Source:Uniprot/SWISSPROT;Acc:Q6UWZ7]	4	84601124			ENSDARG00000043339	21
		ENSG00000163319	MRPS18C	28S ribosomal protein S18c, mitochondrial precursor (MRP-S18-c) (Mrps18c) (MRP-S18-1). [Source:Uniprot/SWISSPROT;Acc:Q9Y3D5]	4	84596196			ENSDARG00000069624	21
		ENSG00000163623	NKX6-1	Homeobox protein Nkx-6.1. [Source:Uniprot/SWISSPROT;Acc:P78426]	4	85633460	ENSORLG00000019018	scaffold8079	ENSDARG00000022569	21
		ENSG00000163312	AC096768.1	ATP-dependent DNA helicase HEL308 (EC 3.6.1.-) (Mus308-like helicase). [Source:Uniprot/SWISSPROT;Acc:Q8TDG4]	4	84547525			ENSDARG00000063638	21
		ENSG00000173083	HPSE	Heparanase precursor (EC 3.2.-.-) (Heparanase-1) (Hpa1) (Endo- glucoronidase) [Contains: Heparanase 8 kDa subunit; Heparanase 50 kDa subunit]. [Source:Uniprot/SWISSPROT;Acc:Q9Y251]	4	84435494	ENSORLG00000020343	scaffold1080	ENSDARG00000063634	21
CNE1232-1235	8-9	ENSG00000138678	AGPAT9	1-acyl-sn-glycerol-3-phosphate acyltransferase theta (EC 2.3.1.51) (1- AGP acyltransferase 9) (1-AGPAT 9) (Lysophosphatidic acid acyltransferase theta) (LPAAT-theta) (Acyl-CoA:glycerol-3-phosphate acyltransferase 3) (hGPAT3) (Lung cancer metastasis-associ [Source:Uniprot/SWISSPROT;Acc:Q53EU6]	4	84676248	ENSORLG00000020347	scaffold1080	ENSDARG00000016048	21
		ENSG00000138678	AGPAT9	1-acyl-sn-glycerol-3-phosphate acyltransferase theta (EC 2.3.1.51) (1- AGP acyltransferase 9) (1-AGPAT 9) (Lysophosphatidic acid acyltransferase theta) (LPAAT-theta) (Acyl-CoA:glycerol-3-phosphate acyltransferase 3) (hGPAT3) (Lung cancer metastasis-associ [Source:Uniprot/SWISSPROT;Acc:Q53EU6]	4	84676248	ENSORLG00000001978	9	ENSDARG00000016048	21
		ENSG00000138678	AGPAT9	1-acyl-sn-glycerol-3-phosphate acyltransferase theta (EC 2.3.1.51) (1- AGP acyltransferase 9) (1-AGPAT 9) (Lysophosphatidic acid acyltransferase theta) (LPAAT-theta) (Acyl-CoA:glycerol-3-phosphate acyltransferase 3) (hGPAT3) (Lung cancer metastasis-associ [Source:Uniprot/SWISSPROT;Acc:Q53EU6]	4	84676248	ENSORLG00000019853	scaffold1872	ENSDARG00000016048	21
		ENSG00000163322	CCDC98	Coiled-coil domain-containing protein 98. [Source:Uniprot/SWISSPROT;Acc:Q6UWZ7]	4	84601124			ENSDARG00000043339	21
		ENSG00000163319	MRPS18C	28S ribosomal protein S18c, mitochondrial precursor (MRP-S18-c) (Mrps18c) (MRP-S18-1). [Source:Uniprot/SWISSPROT;Acc:Q9Y3D5]	4	84596196			ENSDARG00000069624	21
		ENSG00000163623	NKX6-1	Homeobox protein Nkx-6.1. [Source:Uniprot/SWISSPROT;Acc:P78426]	4	85633460	ENSORLG00000019018	scaffold8079	ENSDARG00000022569	21
		ENSG00000163312	AC096768.1	ATP-dependent DNA helicase HEL308 (EC 3.6.1.-) (Mus308-like helicase). [Source:Uniprot/SWISSPROT;Acc:Q8TDG4]	4	84547525			ENSDARG00000063638	21
		ENSG00000173083	HPSE	Heparanase precursor (EC 3.2.-.-) (Heparanase-1) (Hpa1) (Endo- glucoronidase) [Contains: Heparanase 8 kDa subunit; Heparanase 50 kDa subunit]. [Source:Uniprot/SWISSPROT;Acc:Q9Y251]	4	84435494	ENSORLG00000020343	scaffold1080	ENSDARG00000063634	21
CNE395-396	19	ENSG00000138670	RASGEF1B	Ras-GEF domain-containing family member 1B (GPI gamma-4). [Source:Uniprot/SWISSPROT;Acc:Q0VAM2]	4	82567243	ENSORLG00000017776	9	ENSDARG00000033614	5
		ENSG00000138670	RASGEF1B	Ras-GEF domain-containing family member 1B (GPI gamma-4). [Source:Uniprot/SWISSPROT;Acc:Q0VAM2]	4	82567243	ENSORLG00000011516	12	ENSDARG00000033614	5
		ENSG00000138669	PRKG2	cGMP-dependent protein kinase 2 (EC 2.7.11.12) (CGK 2) (cGKII) (Type II cGMP-dependent protein kinase). [Source:Uniprot/SWISSPROT;Acc:Q13237]	4	82228861	ENSORLG00000017779	9	ENSDARG00000054741	5
		ENSG00000138675	FGF5	Fibroblast growth factor 5 precursor (FGF-5) (HBGF-5) (Smag-82). [Source:Uniprot/SWISSPROT;Acc:P12034]	4	81406766	ENSORLG00000017784	9	ENSDARG00000035377	5
		ENSG00000152784	PRDM8	PR domain zinc finger protein 8 (PR domain-containing protein 8). [Source:Uniprot/SWISSPROT;Acc:Q9NQV8]	4	81325448	ENSORLG00000017786	9	ENSDARG00000054683	5
		ENSG00000163297	ANTXR2	Anthrax toxin receptor 2 precursor (Capillary morphogenesis gene 2 protein) (CMG-2). [Source:Uniprot/SWISSPROT;Acc:P58335]	4	81045749	ENSORLG00000017791	9	ENSDARG00000060520	5
		ENSG00000163297	ANTXR2	Anthrax toxin receptor 2 precursor (Capillary morphogenesis gene 2 protein) (CMG-2). [Source:Uniprot/SWISSPROT;Acc:P58335]	4	81045749	ENSORLG00000011465	12	ENSDARG00000060520	5
		ENSG00000138759	FRAS1	Extracellular matrix protein FRAS1 precursor. [Source:Uniprot/SWISSPROT;Acc:Q86XX4]	4	79198120			ENSDARG00000054619	5
		ENSG00000138767	CNOT6L	CCR4-NOT transcription complex subunit 6-like (EC 3.1.-.-) (Carbon catabolite repressor protein 4 homolog B). [Source:Uniprot/SWISSPROT;Acc:Q96LI5]	4	78853565	ENSORLG00000018874	scaffold982	ENSDARG00000054597	5
		ENSG00000152785	BMP3	Bone morphogenetic protein 3 precursor (BMP-3) (Osteogenin) (BMP-3A). [Source:Uniprot/SWISSPROT;Acc:P12645]	4	82171143	ENSORLG00000017782	9	ENSDARG00000060526	5
		ENSG00000163291	PAQR3	Progestin and adipoQ receptor family member 3 (Progestin and adipoQ receptor family member III). [Source:Uniprot/SWISSPROT;Acc:Q6TCH7]	4	80027331	ENSORLG00000017797	9	ENSDARG00000017703	5
		ENSG00000138756	BMP2K	BMP-2-inducible protein kinase (EC 2.7.11.1) (BIKe). [Source:Uniprot/SWISSPROT;Acc:Q9NSY1]	4	79916556	ENSORLG00000017807	9	ENSDARG00000020009	5
		ENSG00000138772	ANXA3	Annexin A3 (Annexin-3) (Annexin III) (Lipocortin III) (Placental anticoagulant protein III) (PAP-III) (35-alpha calcimedin) (Inositol 1,2-cyclic phosphate 2-phosphohydrolase). [Source:Uniprot/SWISSPROT;Acc:P12429]	4	79691766	ENSORLG00000010454	12	ENSDARG00000009196	5
		ENSG00000169288	MRPL1	39S ribosomal protein L1, mitochondrial precursor (L1mt) (MRP-L1). [Source:Uniprot/SWISSPROT;Acc:Q9BYD6]	4	79002698	ENSORLG00000018859	scaffold982	ENSDARG00000054606	5
CNE765-767	21	ENSG00000116649	SRM	Spermidine synthase (EC 2.5.1.16) (Putrescine aminopropyltransferase) (SPDSY). [Source:Uniprot/SWISSPROT;Acc:P19623]	1	11037236	ENSORLG00000005130	7	ENSDARG00000055760	23
		ENSG00000130940	CASZ1	Zinc finger protein castor homolog 1 (Castor-related protein) (Zinc finger protein 693). [Source:Uniprot/SWISSPROT;Acc:Q86V15]	1	10619267	ENSORLG00000005173	7	ENSDARG00000037030	23
		ENSG00000175279	CORT	Centromere protein S (CENP-S) (Apoptosis-inducing TAF9-like domain- containing protein 1). [Source:Uniprot/SWISSPROT;Acc:Q8N2Z9]	1	10412746	ENSORLG00000005136	7	ENSDARG00000031649	23
		ENSG00000130939	UBE4B	Ubiquitin conjugation factor E4 B (Ubiquitin fusion degradation protein 2) (Homozygously deleted in neuroblastoma 1). [Source:Uniprot/SWISSPROT;Acc:O95155]	1	10015603	ENSORLG00000005259	7	ENSDARG00000037017	23
		ENSG00000173614	NMNAT1	Nicotinamide mononucleotide adenylyltransferase 1 (EC 2.7.7.1) (NMN adenylyltransferase 1). [Source:Uniprot/SWISSPROT;Acc:Q9HAN9]	1	9926073	ENSORLG00000005295	7	ENSDARG00000055893	23
		ENSG00000162441	LZIC	Protein LZIC (Leucine zipper and ICAT homologous domain-containing protein) (Leucine zipper and CTNNBIP1 domain-containing protein). [Source:Uniprot/SWISSPROT;Acc:Q8WZA0]	1	9911584	ENSORLG00000005311	7	ENSDARG00000055899	23
		ENSG00000171603	CLSTN1	Calsyntenin-1 precursor (Alcadein-alpha) (Alc-alpha) (Alzheimer- related cadherin-like protein) (Non-classical cadherin XB31alpha) [Contains: Soluble Alc-alpha (SAlc-alpha); CTF1-alpha (C-terminal fragment 1-alpha)]. [Source:Uniprot/SWISSPROT;Acc:O94985]	1	9711667	ENSORLG00000005346	7	ENSDARG00000031720	23
		ENSG00000171608	PIK3CD	Phosphatidylinositol-4,5-bisphosphate 3-kinase catalytic subunit delta isoform (EC 2.7.1.153) (PI3-kinase p110 subunit delta) (PtdIns-3- kinase p110) (PI3K) (p110delta). [Source:Uniprot/SWISSPROT;Acc:O00329]	1	9634377	ENSORLG00000005422	7	ENSDARG00000003250	23
		ENSG00000120948	TARDBP	TAR DNA-binding protein 43 (TDP-43). [Source:Uniprot/SWISSPROT;Acc:Q13148]	1	10995266	ENSORLG00000005188	7	ENSDARG00000004452	23
		ENSG00000142655	PEX14	Peroxisomal membrane protein PEX14 (Peroxin-14) (Peroxisomal membrane anchor protein PEX14) (PTS1 receptor docking protein). [Source:Uniprot/SWISSPROT;Acc:O75381]	1	10457590	ENSORLG00000005154	7	ENSDARG00000028322	23
		ENSG00000160049	DFFA	DNA fragmentation factor subunit alpha (DNA fragmentation factor 45 kDa subunit) (DFF-45) (Inhibitor of CAD) (ICAD). [Source:Uniprot/SWISSPROT;Acc:O00273]	1	10443192	ENSORLG00000005148	7	ENSDARG00000055770	23
		ENSG00000142657	PGD	6-phosphogluconate dehydrogenase, decarboxylating (EC 1.1.1.44). [Source:Uniprot/SWISSPROT;Acc:P52209]	1	10381668	ENSORLG00000005212	7	ENSDARG00000015343	23
		ENSG00000054523	KIF1B	Kinesin-like protein KIF1B (Klp). [Source:Uniprot/SWISSPROT;Acc:O60333]	1	10193418	ENSORLG00000005238	7	ENSDARG00000037020	23
		ENSG00000171612	SLC25A33	Solute carrier family 25 member 33 (Bone marrow stromal cell mitochondrial carrier protein) (BMSC-MCP) (HuBMSC-MCP) (Protein PNC1). [Source:Uniprot/SWISSPROT;Acc:Q9BSK2]	1	9522115	ENSORLG00000005757	7	ENSDARG00000039931	23
CNE523-524	12-29	ENSG00000094916	CBX5	Chromobox protein homolog 5 (Heterochromatin protein 1 homolog alpha) (HP1 alpha) (Antigen p25). [Source:Uniprot/SWISSPROT;Acc:P45973]	12	52921003	ENSORLG00000007971	7	ENSDARG00000061187	23
		ENSG00000123407	HOXC12	Homeobox protein Hox-C12 (Hox-3F). [Source:Uniprot/SWISSPROT;Acc:P31275]	12	52634981	ENSORLG00000007902	7	ENSDARG00000070291	23
		ENSG00000123407	HOXC12	Homeobox protein Hox-C12 (Hox-3F). [Source:Uniprot/SWISSPROT;Acc:P31275]	12	52634981	ENSORLG00000007902	7	ENSDARG00000070352	23
		ENSG00000182544	MFSD5	Major facilitator superfamily domain-containing protein 5. [Source:Uniprot/SWISSPROT;Acc:Q6N075]	12	51931704	ENSORLG00000007829	7	ENSDARG00000015997	23
		ENSG00000111481	COPZ1	Coatomer subunit zeta-1 (Zeta-1-coat protein) (Zeta-1 COP). [Source:Uniprot/SWISSPROT;Acc:P61923]	12	53005178	ENSORLG00000008024	7	ENSDARG00000017844	23
		ENSG00000172789	HOXC5	Homeobox protein Hox-C5 (Hox-3D) (CP11). [Source:Uniprot/SWISSPROT;Acc:Q00444]	12	52713099	ENSORLG00000007942	7	ENSDARG00000070340	23
		ENSG00000172789	HOXC5	Homeobox protein Hox-C5 (Hox-3D) (CP11). [Source:Uniprot/SWISSPROT;Acc:Q00444]	12	52713099	ENSORLG00000007942	7	ENSDARG00000070307	23
		ENSG00000123388	HOXC11	Homeobox protein Hox-C11. [Source:Uniprot/SWISSPROT;Acc:O43248]	12	52653177	ENSORLG00000007909	7	ENSDARG00000070351	23
		ENSG00000123388	HOXC11	Homeobox protein Hox-C11. [Source:Uniprot/SWISSPROT;Acc:O43248]	12	52653177	ENSORLG00000007909	7	ENSDARG00000070295	23
		ENSG00000123364	HOXC13	Homeobox protein Hox-C13 (Hox-3G). [Source:Uniprot/SWISSPROT;Acc:P31276]	12	52618843	ENSORLG00000007896	7	ENSDARG00000070353	23
		ENSG00000123364	HOXC13	Homeobox protein Hox-C13 (Hox-3G). [Source:Uniprot/SWISSPROT;Acc:P31276]	12	52618843	ENSORLG00000007896	7	ENSDARG00000070288	23
		ENSG00000172819	RARG	Retinoic acid receptor gamma (RAR-gamma) (Nuclear receptor subfamily 1 group B member 3). [Source:Uniprot/SWISSPROT;Acc:P13631]	12	51890621	ENSORLG00000007861	7	ENSDARG00000034117	23
		ENSG00000139631	CSAD	Cysteine sulfinic acid decarboxylase (EC 4.1.1.29) (Sulfinoalanine decarboxylase) (Cysteine-sulfinate decarboxylase). [Source:Uniprot/SWISSPROT;Acc:Q9Y600]	12	51837714	ENSORLG00000008058	7	ENSDARG00000026348	23
CNE718-719	7-19	ENSG00000104427	C8orf70	UPF0418 protein C8orf70. [Source:Uniprot/SWISSPROT;Acc:Q96GY0]	8	79740885	ENSORLG00000006796	20	ENSDARG00000027915	24
		ENSG00000164751	PXMP3	Peroxisome assembly factor 1 (PAF-1) (Peroxin-2) (Peroxisomal membrane protein 3) (35 kDa peroxisomal membrane protein) (RING finger protein 72). [Source:Uniprot/SWISSPROT;Acc:P28328]	8	78055051	ENSORLG00000006936	20	ENSDARG00000062421	24
		ENSG00000164749	HNF4G	Hepatocyte nuclear factor 4-gamma (HNF-4-gamma) (Nuclear receptor subfamily 2 group A member 2). [Source:Uniprot/SWISSPROT;Acc:Q14541]	8	76482732	ENSORLG00000006996	20	ENSDARG00000071565	24
